# Supplementary material for: Proteochemometric Modeling of the Bioactivity Spectra of HIV-1 Protease Inhibitors by Introducing Protein-Ligand Interaction Fingerprint
Source: PLoS One. 2012 Jul 27;7(7):e41698. doi: 10.1371/journal.pone.0041698 (PMC3407198; doi:10.1371/journal.pone.0041698)
Supplement: Table S4 — PLIFs for all the experimental complexes. (XLSX) [file pone.0041698.s004.xlsx]

## Sheet: PLIF
PDBid	ligand/protein	r8_A	r8_C	r25_D	r25_I	r27_d	r27_C	r29_D	r29_a	r29_I	r29_C	r30_D	r30_A	r30_d	r30_a	r47_C	r48_d	r48_a	r48_C	r49_C	r50_a	r50_C	r53_C	r81_C	rB8_A	rB8_C	rB25_D	rB25_I	rB27_d	rB27_C	rB29_D	rB29_a	rB29_C	rB30_D	rB30_A	rB30_d	rB30_a	rB47_C	rB48_d	rB48_a	rB48_C	rB49_C	rB50_a	rB50_C	rB81_C	rB82_C	rB84_C	pKi(M)
1A9M	U-89360E/P41	0	0.303717	0.331893	0.0116111	0	0.177202	0	0	0	0	0	0	0	0	0	0	0	0.145615	0	0	0.196641	0	0	0	0	0.293691	0	0.0564528	0.156162	0.0720579	0.0915501	0.311756	0	0	0	0.0422157	0.162474	0.0481136	0.115303	0.359762	0	0	0.166652	0	0.149324	0	6.92445
1AJV	NMB/P47	0	0	0.70929	0	0.00229296	0.151886	0	0	0	0	0	0	0	0	0.133992	0	0	0.221671	0	0.375889	0.160385	0	0	0	0.125262	0.652579	0	0.00196135	0.152057	0	0	0.145615	0	0	0	0	0.149753	0	0	0.176687	0.138263	0.311468	0.161122	0	0.171446	0	7.71897
1AJX	AH1/P47	0	0.13136	0.420786	0	0.00295925	0.13136	0	0	0	0	0	0	0	0	0	0	0	0.213461	0	0.0364628	0.161429	0	0	0	0.199152	0.617416	0	0.00301128	0.111007	0	0	0	0	0	0	0	0	0	0	0.203997	0	0.183761	0.188774	0	0	0.121671	7.91364
1B6J	PI1/P29	0	0.200063	0.561398	0.072938	0.0755015	0.160096	0	0.0381727	0	0.144152	0.0480506	0	0	0.240867	0	0.100532	0	0.249323	0	0	0.117647	0	0.121671	0	0.180224	0.724954	0.030886	0.0735877	0.172411	0.0461855	0.268698	0.242142	0	0	0	0	0.128983	0.262843	0.192345	0.231649	0	0	0	0.204629	0	0.121671	7.92082
1B6K	PI5/P9	0	0.191853	0.86187	0.136561	0.194565	0.236097	0	0.253139	0.0102991	0.147212	0	0	0	0	0.191908	0	0	0.176516	0.138263	0	0.150061	0	0.171446	0	0.164372	0.317699	0.100104	0.176563	0.160096	0	0.2973	0.126344	0	0	0	0	0	0.0774376	0	0.226119	0.121671	0	0.216949	0.11061	0.154854	0.138263	8.74473
1B6L	PI4/P9	0	0	0.821862	0.0592093	0.0396319	0.151886	0	0.0257223	0	0.129195	0.0607804	0	0	0.306378	0	0.22961	0	0.279998	0.171446	0	0.186317	0	0	0	0.122068	0.628793	0.0371274	0	0.119217	0	0	0	0	0	0	0	0	0	0	0.12315	0	0	0	0.149324	0	0.154854	8.30103
1B6M	PI6/P9	0	0.183472	0.902763	0.141256	0.0746303	0.214147	0	0	0.0106208	0	0	0	0	0	0	0	0	0.175262	0.210159	0	0.160385	0	0	0	0.149892	0.334606	0.105196	0.150258	0.160096	0	0.243678	0.195562	0	0	0	0	0	0.135368	0	0.238262	0	0	0	0.10508	0	0.138263	8.39794
1B6P	PI7/P9	0	0.215229	0.861143	0.128224	0.244333	0.184897	0	0.0794943	0.0101387	0.238209	0	0	0	0	0.106339	0.0643806	0	0.255197	0.199098	0	0.384679	0	0	0	0.147952	0.33049	0.0800152	0.17673	0.187577	0	0.192757	0	0	0	0	0	0	0.193042	0	0.175262	0	0	0.138263	0.160385	0.101116	0.171446	8.52288
1BDQ	SB 203386/P35	0	0	0.0750684	0	0.331685	0.242196	0	0	0	0	0	0	0	0	0	0	0	0	0.154854	0	0.232282	0	0	0	0	0.512185	0	0.181043	0.246301	0	0.00959729	0.17129	0	0	0	0	0.166652	0.0590696	0	0.145615	0	0	0.315239	0	0.129291	0	6.3324
1BDR	SB 203386/P36	0	0	0.145929	0	0.300595	0.180621	0	0	0	0	0	0	0	0	0.176361	0	0	0.121896	0	0	0.121671	0	0	0	0.10867	0.519767	0	0.298213	0.249152	0	0.00776108	0.118134	0	0	0	0	0.127939	0.0700565	0	0.219163	0.149324	0	0.276526	0	0	0.165915	6.67778
1BV7	XV638/P1	0	0	0.46393	0	0.00208851	0.186666	0	0.00404819	0	0.146489	0	0	0	0.0509006	0.344888	0.0434787	0.134195	0.225947	0.127202	0.0702822	0.348645	0	0	0	0	0.27139	0	0.00384895	0.119217	0	0.00753218	0.190561	0	0	0	0.0258374	0.189819	0.135921	0.123669	0.143676	0.138263	0.145956	0.112392	0.11061	0.22122	0	9.30103
1BV9	XV638/P3	0	0.12315	0.628525	0	0.00625192	0.145615	0	0.0128075	0	0.113858	0	0	0	0.067035	0.303563	0.244796	0.453787	0.170074	0	0.106363	0.294838	0	0	0	0	0.610529	0	0.00281062	0.109753	0	0.0141142	0.263578	0	0	0	0.04192	0.156944	0.0807352	0.0710571	0.213461	0	0.11662	0.204321	0.138263	0.116141	0	8.95861
1BWA	XV638/P2	0	0	0.510562	0	0.00320305	0.186666	0	0.0112149	0	0.119217	0	0	0	0.0757554	0.338835	0.144571	0.133982	0.183643	0.132732	0.177401	0.191419	0	0.154854	0	0.11494	0.53122	0	0.00777272	0.109753	0	0.0107381	0.27196	0	0	0	0.153896	0.310753	0.0953436	0.0723375	0.171157	0	0.0884947	0.240184	0.121671	0	0	7.60206
1BWB	SD146/P2	0	0.12315	0.661298	0	0.0030738	0.186666	0	0.00579399	0	0	0.240573	0	0	0.075898	0.188467	0.0399692	0.0653047	0.205422	0.127202	0.122547	0.274069	0	0.199098	0	0	0.596198	0	0.00218269	0	0	0.00823242	0.13845	0.124806	0	0	0.0685508	0.250347	0.0705617	0.100889	0.230052	0.149324	0.121121	0.172183	0.176976	0	0	7.42022
1D4H	BEH/P47	0.0196442	0.243053	0.50325	0	0.0902087	0.219506	0	0	0	0.151832	0	0	0	0	0.205366	0	0	0.191682	0	0	0.161429	0	0	0	0.227887	0.644952	0	0.265076	0.180792	0.0513036	0.130586	0.163118	0	0	0	0	0.171875	0	0	0.168306	0	0	0.337361	0	0	0	10
1D4I	BEG/P47	0.0156174	0.215572	0.630964	0	0.102621	0.207191	0.0132855	0.128954	0	0.148638	0	0	0	0	0.171138	0	0	0.199892	0	0	0.213541	0	0	0	0.214318	0.633608	0	0.145711	0.172582	0.0155394	0.158803	0.109753	0	0	0	0	0.171875	0	0	0.151886	0	0	0.356632	0	0	0.132732	8.85387
1D4J	MSC/P47	0.0206864	0.198981	0.455172	0	0.0280275	0.142421	0	0	0	0.201092	0	0	0	0	0.217994	0	0	0.257362	0	0	0.161429	0	0	0	0.255368	0.55794	0	0.219732	0.183643	0.00665682	0.180455	0.155079	0	0	0	0	0.171875	0	0	0.184897	0.138263	0	0.234961	0	0.10508	0	8.35655
1D4Y	Tipranavir/P20	0	0.214318	0.699264	0	0	0.110835	0	0.0393869	0	0.233761	0	0	0	0.0230746	0.162689	0.326537	0	0.283417	0.132732	0.145202	0.24408	0	0	0	0.237694	0.894984	0	0	0.111007	0	0	0	0	0	0	0	0	0	0	0.139742	0.138263	0.267686	0.133298	0	0.138263	0	11.0969
1DMP	DMP450/P4	0	0	0.518433	0	0.00368725	0.145615	0	0	0	0	0.263409	0	0	0	0	0	0	0.172411	0.127202	0.116486	0.246108	0	0	0	0.12315	0.148252	0	0.0187878	0.109753	0	0	0	0.366192	0	0	0	0	0	0	0.135465	0	0.0234412	0.194305	0.193568	0	0.149324	9.55284
1EBW	BEI/P47	0	0.241799	0.562211	0	0.123318	0.168306	0	0.282776	0	0.183246	0	0	0	0	0.139	0.0978267	0	0.208102	0	0	0.329374	0	0	0	0.204854	0.658481	0	0.131801	0.119045	0	0.241108	0.109753	0	0	0	0	0.111347	0.122042	0	0.162947	0	0	0.21569	0	0.121671	0	9.04576
1EBY	BEB/P37	0.0161601	0.231992	0.500437	0	0.139523	0.192936	0.0233488	0.202723	0	0.149682	0	0	0	0	0.189297	0	0	0.228627	0.132732	0	0.246724	0	0	0	0.167909	0.719922	0	0.103731	0.180792	0.0950035	0.158694	0.161864	0	0	0	0	0.171875	0	0	0.179538	0.149324	0	0.257083	0	0	0	9.69897
1EBZ	BEC/P47	0.0148235	0.234843	0.499737	0	0.115458	0.168306	0	0.279462	0	0.202689	0	0	0	0	0.143486	0.0985957	0	0.208102	0	0	0.274069	0	0	0	0.188434	0.633131	0	0.133658	0.200063	0.0110031	0.125265	0.115283	0	0	0	0	0.160814	0	0	0.184897	0.138263	0	0.237812	0	0	0	9.39794
1EC0	BED/P47	0	0.237694	0.591309	0	0.128642	0.164201	0.0124777	0.178107	0	0.156848	0	0	0	0	0.151105	0	0	0.304457	0.171446	0	0.212496	0	0	0	0.222528	0.643523	0	0.254769	0.180792	0.0112251	0.169188	0.109753	0	0	0	0	0.144223	0	0	0.168477	0.149324	0	0.253334	0	0	0	8.49485
1EC1	BEE/P47	0	0.330513	0.56098	0	0.175108	0.155991	0	0.340424	0	0.163975	0	0	0	0	0	0.128951	0	0.295164	0.127202	0	0.218763	0	0.153257	0	0.203257	0.463333	0	0.109609	0.175262	0	0.310076	0.21449	0	0	0	0	0	0.161829	0	0.1715	0.138263	0	0.209852	0.188037	0	0.10508	8.92082
1EC2	BEJ/P47	0	0.330513	0.562753	0	0.120792	0.168306	0	0.384207	0	0.223005	0	0	0	0	0.14453	0.18148	0	0.295164	0.210159	0	0.177713	0.132732	0.140942	0	0.204854	0.470277	0	0.109781	0.199892	0	0.219947	0.173439	0	0	0	0	0	0.126854	0	0.246815	0	0	0.199006	0.154854	0.143793	0	10
1EC3	MS3/P47	0	0.278744	0.493572	0	0.115238	0.248412	0	0.311028	0	0.221617	0	0	0	0	0.100286	0.101208	0	0.316943	0.116141	0	0.161429	0	0	0	0.215572	0.698462	0	0.129274	0.176687	0	0.268721	0.196301	0	0	0	0	0	0.177127	0	0.127427	0	0	0.225682	0.199098	0.132732	0.132732	9.03621
1G2K	NM1/P47	0	0.1333	0.658341	0	0.00134462	0	0	0.0675051	0	0.243739	0	0	0	0.171459	0	0	0	0.205251	0	0.281345	0.11061	0	0	0	0.231992	0.687543	0	0.00171605	0.160267	0	0	0.138488	0	0	0	0	0	0	0	0.135637	0.165915	0.322063	0.154854	0.165915	0.132732	0	7.95861
1G35	AHF/P47	0.547312	0.208273	0.654626	0	0.00218756	0.13136	0	0.00833057	0	0	0	0	0	0.236976	0.200358	0	0	0.188831	0.138263	0.0981559	0.138263	0	0.120074	0	0.174522	0.588608	0	0.00278382	0.160267	0	0	0.115112	0	0	0	0	0	0	0	0.144018	0.165915	0.341504	0.256707	0.171446	0	0	8.13668
1HPO	UNI/P20	0.0095506	0.287469	0.819785	0	0	0	0	0	0	0	0	0	0	0	0	0	0	0	0	0	0.178021	0	0	0	0	0.727502	0	0	0	0	0.0558992	0.201317	0	0	0	0	0.22718	0.0375424	0	0.197041	0	0.117171	0.210159	0	0	0	9.22185
1HPV	Amprenavir/P47	0	0	0.589958	0	0.0183819	0.198981	0	0.0353389	0	0	0	0	0	0.092832	0.193568	0	0	0.110835	0	0	0.240578	0	0	0	0	0.435955	0	0	0.155991	0	0	0	0.0535626	0	0.0200988	0	0	0	0	0	0.154854	0	0	0	0	0.176976	9.22185
1HSG	Indinavir/P47	0	0.18792	0.436555	0.0360256	0	0.12315	0	0	0.0193326	0	0	0	0	0	0.143486	0	0	0.254114	0.174125	0	0.165915	0	0	0.0293733	0.160267	0.601386	0.0625971	0.186436	0.212378	0.0449771	0.096333	0.150803	0	0	0	0	0.171875	0	0	0.201317	0.165915	0	0.21569	0	0	0	9.42022
1HVH	Q8261/P4	0	0.143676	0.522779	0.0339129	0	0	0	0.00961338	0.0167923	0.127046	0.435843	0	0	0.252791	0.18773	0	0	0.215058	0	0.0149067	0.178021	0	0	0	0	0.0905704	0.0370232	0.0131175	0.101543	0.0176134	0	0.205251	0	0	0	0	0	0.0382352	0	0.117791	0	0.0238511	0.183244	0	0.10508	0.171446	7.95861
1HVI	A-77003/P47	0.000124808	0.23644	0.646954	0	0.0961538	0.168477	0	0.1326	0	0.189993	0	0	0	0	0	0.133184	0	0.313921	0.345228	0	0.206966	0	0	0.000226204	0.272817	0.482717	0	0.011216	0.180792	0	0.152636	0.147041	0	0	0	0	0	0.0385683	0	0.124747	0.149324	0	0.246759	0.182507	0.24961	0.149324	10.0757
1HVJ	A-78791/P47	0	0.34152	0.638087	0.0158149	0.11308	0.219677	0	0.154242	0.0556751	0.234104	0	0	0	0	0.146097	0.142373	0	0.313921	0.300984	0	0.190374	0	0	0	0.297276	0.428562	0.0142962	0.00818795	0.224693	0.00364217	0.127029	0.13598	0	0	0	0	0	0.0331539	0	0.207019	0	0	0.204629	0.193568	0.194305	0.149324	10.4559
1HVK	A-76928/P47	0.000135523	0.350984	0.659633	0	0.0191823	0.201832	0	0.127785	0	0.198203	0	0	0	0	0.127939	0.154535	0	0.235926	0.138263	0	0.195904	0	0	5.89e-05	0.256226	0.682661	0	0.00236271	0.208273	0	0.150463	0.131875	0	0	0	0	0.150368	0.0421462	0	0.141339	0.232282	0	0.21569	0	0.251177	0.138263	10.1135
1HVL	A-76889/P47	0.000195343	0.30406	0.378184	0	0.0189122	0.248241	0	0.136703	0	0.177887	0	0	0	0	0.133992	0.105609	0	0.289291	0.193568	0	0.234618	0	0	8.19e-05	0.256226	0.345449	0	0.00258416	0.208273	0	0.146705	0.122411	0	0	0	0	0.111655	0.0345896	0	0.130106	0	0	0.21569	0.11061	0.24961	0.149324	9
1HWR	XK216/P4	0	0.12315	0.303638	0	0.00709531	0.145615	0	0	0	0	0	0	0	0	0.11061	0	0	0	0.121671	0.0929444	0.196949	0	0	0	0.120985	0.445972	0	0.00290284	0.111007	0	0	0	0	0	0	0	0	0	0	0.139742	0.138263	0.0654504	0.11061	0	0.127202	0.121671	8.3279
1HXW	Ritonavir/P37	0	0	0.744619	0.0114064	0.0487846	0.219506	0	0.103704	0.0460337	0.130792	0	0	0	0	0	0.0527134	0	0.289291	0.289923	0	0.219071	0	0	0	0.294425	0.543148	0.011208	0.0132945	0.12315	0	0	0	0	0	0	0.104342	0.100286	0	0	0.176687	0	0	0.139	0.247276	0.331831	0.121671	10.8239
1IZH	Q50/P47	0.0142014	0.261467	0.433817	0	0.169751	0.176516	0	0	0	0	0	0	0	0	0	0	0	0.155991	0.127202	0	0.162721	0	0.127202	0	0.125262	0.574727	0	0.372497	0.152057	0	0.233131	0.211467	0.165999	0	0	0.60734	0.185025	0.143137	0.180504	0.252346	0	0	0.248873	0	0.11061	0.138263	10.699
1IZI	Q50/P38	0	0.135465	0.232303	0	0.243894	0.201317	0	0	0	0	0	0	0	0	0.14453	0	0	0.172411	0.282056	0	0.169296	0	0.127202	0	0	0.514213	0	0.250488	0.158842	0	0.209741	0.150803	0.31226	0	0	0.268681	0.128983	0.180509	0.276029	0.281252	0.17823	0	0.204321	0.176976	0.151105	0	9.58503
1KZK	KNI-764/P11	0	0.123322	0.727172	0	0.127118	0.219506	0	0	0	0.133091	0.787199	0	0	0.0148584	0.143486	0	0	0.155991	0	0	0	0	0	0	0.142593	0.126171	0	0	0.101543	0	0	0.112947	0	0	0	0	0.245124	0.000317899	0	0.10673	0	0	0.143793	0.138263	0	0.160385	10.3872
1MER	DMP450/P3	0	0.102625	0.357592	0	0.00490568	0.194876	0	0	0	0	0.290142	0	0	0	0	0	0	0.160096	0.132732	0.0482983	0.28513	0	0	0	0.166141	0.1858	0	0.00231743	0.109753	0	0	0.126173	0.0395795	0	0	0	0.166652	0	0	0.135465	0.193568	0.0300002	0.161644	0.138263	0.171446	0	8
1MES	DMP323/P3	0	0	0.623149	0	0.00258939	0.148466	0	0.00940067	0	0	0	0	0.00563345	0.142397	0.237504	0	0	0.172411	0	0.0596496	0.301721	0	0	0	0	0.293026	0	0.00294968	0.102797	0	0.0257013	0.106902	0	0	0.00529425	0.270113	0.106124	0	0	0.135637	0.138263	0.0426968	0.271561	0	0.190649	0	7.69897
1MET	DMP323/P1	0	0	0.344215	0	0.00452837	0.14151	0	0.0162016	0	0	0.0150056	0	0.00493968	0.191816	0.18773	0	0	0.12315	0	0.0356992	0.136113	0	0	0	0	0.360221	0	0.0061104	0.102797	0	0.0125976	0	0	0	0.00400653	0.272528	0.117185	0	0	0.102625	0.165915	0.0816979	0.21569	0	0.265465	0.149324	9.39794
1MEU	DMP323/P2	0	0	0.206477	0	0.0163174	0.227716	0.0172205	0.0261671	0	0.11494	0.0230787	0	0.00536259	0.335457	0.19326	0	0	0.102625	0.143793	0.123228	0.229088	0	0	0	0.10673	0.082692	0	0.00154334	0	0	0.0111522	0.121858	0	0	0	0.302106	0.117185	0	0	0.13957	0.149324	0.0349854	0.224637	0.160385	0.121671	0	6.09691
1MUI	Lopinavir/P47	0	0	0.0711573	0	0.0622594	0.240031	0.0287754	0.331066	0	0.177373	0	0	0	0	0.192953	0	0	0.188831	0.121671	0	0.103975	0	0	0	0	0.710277	0	0.0363846	0.172411	0	0	0.146527	0	0	0	0	0.166652	0	0	0.10673	0	0.00316485	0.14453	0	0	0.149324	11.8861
1OHR	Nelfinavir/P47	0	0	0.857593	0.057074	0.0498602	0.227716	0	0	0	0.162035	0.349046	0	0	0.0426205	0	0	0	0.172411	0.237812	0	0.26989	0	0	0	0.172014	0.51883	0.0402629	0	0.163118	0	0	0	0	0	0	0	0	0	0	0.13136	0.237812	0	0.178021	0.154854	0	0.138263	8.69897
1PRO	A-98881/P37	0	0.108327	0.694137	0	0.00594334	0.143676	0	0.127809	0	0.168954	0	0	0.0312369	0.102974	0	0	0	0.172411	0	0.173706	0.14453	0	0	0	0.164372	0.25208	0	0	0.171328	0	0.0919262	0	0.0357871	0	0.0359356	0.188784	0	0	0	0.13957	0	0.159832	0.14453	0	0	0	11.301
1QBR	XV638/P4	0	0.13136	0.598827	0	0.00750274	0.186666	0	0	0	0.14151	0	0	0	0.0329291	0.243772	0.0868275	0.151655	0.175605	0.243343	0.205934	0.213233	0	0	0	0.10673	0.160713	0	0.00349708	0	0	0.00388232	0.208445	0	0	0	0.0544126	0.112392	0.249222	0.189982	0.164372	0.138263	0.0402315	0	0	0	0.121671	10.5686
1QBS	DMP323/P4	0	0	0.321953	0	0.00354437	0.186666	0	0.0271249	0	0	0	0	0.00764663	0.382654	0.149016	0	0	0.127255	0.143793	0.105754	0.26823	0	0	0	0	0.141581	0	0.0026839	0	0	0.0270879	0	0	0	0.0100992	0.265535	0.189082	0	0	0.151886	0	0.0494122	0	0	0.10508	0.143793	9.46852
1QBT	SD146/P4	0	0.154737	0.216788	0	0.00436676	0	0	0	0	0.131323	0.145633	0	0	0.0609479	0.298032	0.0736238	0.145697	0.209527	0.127202	0.0975202	0.152705	0	0	0	0.137405	0.578676	0	0.00338715	0	0	0.00362156	0.115283	0.228861	0	0	0.106649	0.299814	0.0697586	0.0250925	0.201146	0.165915	0.156993	0.19594	0	0	0	10.6198
1QBU	Q8467/P4	0	0	0.246211	0	0.000700198	0	0	0.0274916	0	0.247158	0	0	0	0.0477747	0.327774	0.11728	0.110378	0.180792	0.127202	0.0252195	0.312475	0	0	0	0	0.471116	0	0.00258787	0.122068	0	0	0	0	0	0	0	0	0	0	0.12315	0.193568	0.0438377	0.125395	0	0.171446	0.143793	10.2366
1SBG	IM1/P37	0	0.109753	0.292386	0	0.343324	0.184726	0	0	0	0	0	0	0	0	0	0	0	0.10673	0	0	0.179313	0	0.132732	0	0.125262	0.269157	0	0.082686	0.183472	0	0.0801954	0.160229	0	0	0	0	0	0.103642	0	0.168477	0.149324	0	0.155591	0	0	0.138263	7.74473
1SDT	Indinavir/P25	0	0.203257	0.590665	0.0370275	0	0.142421	0	0	0.0191002	0	0	0	0	0	0	0	0	0.239859	0	0	0.339698	0	0	0	0	0.492421	0.0596048	0.132279	0.168477	0.00943791	0.238238	0	0	0	0	0	0	0	0	0.184726	0	0	0	0.210159	0	0	9.26761
1SDU	Indinavir/P24	0	0.159013	0.71218	0.0393337	0	0.13136	0	0	0.0202241	0	0	0	0	0	0.104772	0	0	0.299269	0.11882	0	0.350759	0	0	0.163297	0.256622	0.70535	0.0616135	0.0862214	0.184897	0.0223913	0.270612	0	0	0	0	0	0	0	0	0.197212	0	0	0.190717	0	0	0	10.0655
1SDV	Indinavir/P22	0	0.202003	0.628646	0.0373138	0	0.13136	0	0	0.0200019	0	0	0	0	0	0.160077	0	0	0.254114	0	0	0.339698	0	0.111864	0	0.195047	0.406641	0.0607101	0.142461	0.171328	0.0113372	0.216544	0	0	0	0	0	0	0	0	0.176687	0	0	0.11061	0.290266	0.10508	0	8.74232
1SGU	Indinavir/P30	0	0	0.553502	0.0406248	0.0010886	0.175262	0	0	0.0230582	0	0	0	0	0	0.14453	0	0	0.310845	0.116141	0	0.24408	0	0.100803	0	0.227887	0.436389	0.0589416	0.0515955	0.180792	0.0264303	0.301633	0.219334	0	0	0	0	0.193568	0	0	0.168477	0.138263	0	0.296534	0.201778	0.138263	0	5.37315
1SH9	Ritonavir/P30	0	0	0.271835	0.0135964	0.112034	0.176516	0	0.0364751	0.0599304	0.346761	0	0	0	0	0.102898	0.0190092	0	0.235926	0	0	0.348422	0	0.10508	0	0	0.234764	0.0103459	0.0196654	0.164201	0	0	0	0	0	0	0	0.155591	0	0	0.13957	0	0	0.293117	0.349387	0.265465	0	6.03058
1XL2	189/P47	0	0	0.813497	0.13817	0	0.11688	0	0	0.0123615	0	0	0	0	0	0	0	0	0.244822	0.195562	0	0.327345	0	0.22122	0	0	0.700687	0.146537	0	0.109753	0	0	0	0	0	0	0	0	0	0	0	0	0.786417	0.122686	0.3263	0	0.210159	5.82391
1XL5	190/P47	0	0.246076	0.610627	0	0	0.13136	0	0	0	0	0	0	0	0	0.247213	0	0	0.110835	0	0	0.149324	0	0	0	0	0.518108	0	0.029326	0.192936	0	0	0.161864	0	0	0	0	0.111347	0	0	0.187748	0.154854	0	0.112392	0.11061	0	0.10508	7.34679
1Z1H	HBB/P9	0	0	0.516297	0	0.0415163	0.176516	0	0.188884	0	0.186837	0	0	0	0	0.115833	0.0883105	0	0.271617	0.237812	0	0.201435	0	0	0	0.191853	0.642147	0	0	0.163118	0	0	0	0	0	0	0	0	0	0	0.10673	0.154854	0	0.220913	0.149324	0.116141	0.149324	8.39794
1Z1R	HBH/P9	0	0	0.777766	0	0.0681874	0.151886	0	0.103121	0	0.217341	0.132705	0	0	0.342779	0	0.159553	0	0.228798	0.116141	0	0.131628	0	0	0	0.117963	0.620938	0	0	0.131532	0	0	0	0	0	0	0	0	0	0	0	0	0	0	0	0.10508	0.132732	9.22185
2AQU	Atazanavir/P47	0	0	0.450646	0	0.101163	0.184726	0	0.0452301	0	0.171843	0	0	0	0	0.104772	0.190033	0	0.249152	0.11061	0	0.141336	0	0.193568	0	0	0.403192	0	0.110441	0.208102	0	0.105765	0.157191	0	0	0	0	0	0.0851218	0	0.362785	0.106334	0	0.18773	0	0.14536	0.171446	9.31876
2AVO	Indinavir/P13	0	0.147952	0.684227	0.0384392	0	0.12315	0	0	0.0200786	0	0	0	0	0	0.104772	0	0	0.210953	0	0	0.36735	0	0	0.185358	0.281252	0.82224	0.0610743	0.132614	0.184897	0.0493919	0.227954	0.161864	0	0	0	0	0	0	0	0.143847	0.160385	0	0.135412	0.143793	0	0	8.85387
2AVS	Indinavir/P17	0	0.245904	0.646674	0.0385814	0	0.12315	0	0	0.0196782	0	0	0	0	0	0	0	0	0.190428	0	0	0.270995	0	0	0.25553	0.256622	0.774816	0.0605741	0.131672	0.193107	0.0228695	0.280309	0.109753	0	0	0	0	0	0	0	0.150632	0.160385	0	0.102229	0.232282	0	0	7.61979
2AVV	Indinavir/P21	0.163499	0.223782	0.481932	0.059502	0.0612456	0.154737	0.00952973	0.283007	0	0.135637	0	0	0	0	0.143486	0	0	0.277887	0	0	0.174827	0	0	0	0.144533	0.513468	0.0356762	0	0.143847	0	0	0	0	0	0	0	0.106124	0	0	0.182561	0	0	0.240492	0	0	0.160385	9.25964
2BQV	A1A/P47	0	0.188831	0.0334764	0	0.0603807	0.168306	0	0.120502	0	0.210899	0	0	0	0	0.115833	0	0	0.160096	0.11061	0	0.213541	0	0	0	0	0.196589	0	0.00682723	0.143676	0	0.0551965	0.168477	0	0	0	0	0	0.0613692	0	0.238091	0.146473	0	0.331831	0.22122	0	0.138263	8.04576
2CEJ	1AH/P47	0.0220622	0.13136	0.797895	0	0.0409202	0.234157	0	0.142058	0	0.193622	0	0	0	0	0.150583	0.0747622	0	0.213461	0.138263	0	0.136113	0	0	0	0.2548	0.0519983	0	0.488	0	0.0110059	0.4501	0	0	0	0	0	0.216119	0	0	0.151886	0	0	0.183004	0.149324	0.188037	0.116141	8.61979
2CEM	2AH/P47	0	0	0.8308	0	0.110326	0.164201	0	0.18648	0	0.219109	0	0	0	0	0.132425	0.114676	0	0.295164	0.124351	0	0.157191	0.127202	0	0	0.182732	0.028381	0	0.379548	0.154908	0.00879552	0.374363	0.168477	0	0	0	0	0.144223	0	0	0.201146	0.154854	0	0.160385	0.243343	0.182507	0	7.92082
2CEN	4AH/P47	0	0	0.78115	0	0.0635611	0.155991	0	0.230688	0	0.22196	0	0	0	0	0.126894	0.121882	0	0.286954	0	0	0.216735	0	0	0	0.221274	0.0212295	0	0.196633	0.143847	0.0111342	0.197206	0.160267	0	0	0	0	0.216119	0	0	0.212207	0.160385	0	0.168595	0.210159	0.199098	0.11061	8.30103
2F80	Darunavir/P14	0	0.11494	0.50301	0	0	0.198981	0	0	0	0	0	0	0.0812323	0	0.146097	0	0	0.151886	0.226751	0	0.213233	0	0	0	0	0.631866	0	0.0575273	0.152057	0	0.611563	0.135808	0	0.125664	0	0.164546	0	0	0	0.224693	0	0	0.183004	0	0	0	8.18046
2F81	Darunavir/P24	0	0	0.520773	0	0	0.190771	0	0	0	0	0.143799	0	0.0294495	0	0	0	0	0.119045	0.210159	0	0.213233	0	0	0	0	0.542012	0	0.0480007	0.171328	0	0.639184	0.163461	0	0	0	0.109529	0	0	0	0.195958	0.176976	0	0.200045	0	0	0.138263	10.5229
2F8G	Darunavir/P17	0	0	0.706665	0	0.0773126	0.211296	0	0.64338	0	0.140256	0	0	0	0.152116	0	0	0	0.197041	0.226751	0	0.181094	0	0	0	0	0.605359	0	0	0.111007	0	0	0	0.135298	0	0.0719256	0	0	0	0	0.110835	0.165915	0	0.199098	0.11061	0	0.121671	8.69897
2FDE	GW0385/P47	0	0	0.522596	0	0.0465978	0.217566	0	0.157025	0	0.174522	0	0	0	0.102216	0.184811	0	0	0.38331	0	0	0.240578	0.176976	0	0	0	0.519179	0	0	0.143847	0	0	0.101543	0	0	0	0.0559564	0.155591	0	0	0.160096	0.165915	0	0.19594	0.248873	0.165915	0.149324	13.8239
2FLE	AI/P39	2.86e-05	0.344939	0.509066	0	0.00250742	0.154737	0	0.128902	0	0.142196	0	0	0	0	0.126894	0.114003	0	0.154908	0.143793	0	0	0	0.127202	3.44e-05	0.277833	0.726076	0	0.00245765	0.152057	0	0.127345	0.171671	0	0	0	0	0	0.15112	0	0.102797	0.165915	0	0.149016	0.176976	0.237812	0.210159	7.85387
2HB3	GRL/P25	0	0.133129	0.682465	0	0	0.198981	0	0.00735149	0	0.107588	0	0	0	0.0836809	0.156114	0	0	0.119045	0	0	0.180358	0	0	0	0	0.858921	0	0.0655585	0.168477	0	0.720703	0.107073	0	0	0	0	0.100286	0	0	0.184726	0	0	0.18196	0	0	0	11.3468
2I0A	MUI/P10	0	0	0.866555	0	0.0905291	0.186666	0	0.324886	0	0.226065	0	0	0	0	0	0	0	0.189517	0.133986	0	0.18005	0.176976	0	0.0178788	0.246472	0.704786	0	0	0.110835	0	0	0.104565	0	0	0	0.0869118	0.16696	0	0	0.110835	0	0	0	0	0.116141	0.138263	11.3979
2I0D	MUT/P10	0	0	0.869939	0	0.104806	0.186666	0	0.288302	0	0.250524	0	0	0	0	0	0	0	0.175605	0.185186	0	0.139	0.127202	0	0	0.147952	0.651012	0	0	0.187577	0	0	0.101714	0	0	0	0.0813767	0.178021	0	0	0.110835	0	0	0	0.171446	0.138263	0.160385	12.0969
2I4D	GS-8373/P46	0	0.213461	0.669178	0	0	0.135465	0	0	0	0.13024	0	0	0	0.128753	0.161644	0	0	0.119045	0	0	0.28513	0	0.161639	0	0	0.754828	0	0.0391792	0.152057	0	0.702921	0	0	0	0	0.335106	0	0	0	0.296418	0	0	0.205126	0.10508	0	0.143793	10.8013
2I4U	TMC-126/P46	0	0.143676	0.405888	0	0	0.135465	0	0	0	0.165229	0	0	0	0.0803949	0.156114	0	0	0.110835	0	0	0.152705	0	0	0	0	0.458915	0	0.034727	0.160267	0	0.417851	0.170246	0	0	0	0.255608	0	0	0	0.130278	0	0	0.15274	0	0	0.132732	11.0132
2I4V	TMC-126/P45	0	0.182561	0.603039	0	0	0.190771	0	0	0	0.109924	0	0	0	0.0972882	0.200358	0	0	0.119045	0	0	0.176976	0	0	0	0	0.595851	0	0.0563473	0.172582	0	0.524644	0.148123	0	0	0	0.387351	0	0	0	0.102625	0.165915	0	0.247804	0	0	0	10.2139
2I4W	GS-8374/P46	0	0	0.630891	0	0	0.151886	0	0	0	0.122239	0	0	0	0.0986114	0.157158	0	0	0.110835	0	0	0.169296	0	0.303321	0	0	0.543873	0	0.0379897	0.154908	0	0.27306	0.172925	0	0	0	0.220078	0.100286	0	0	0.216655	0.146473	0	0.184811	0.149324	0	0.132732	10.8182
2I4X	GS-8374/P45	0	0	0.623138	0	0	0.203086	0	0	0	0.217684	0	0	0	0.112848	0.168219	0	0	0.119045	0	0	0.351496	0	0.300641	0	0	0.896837	0	0.0695406	0.184897	0	0.293635	0.1524	0	0	0	0.321063	0	0	0	0.244822	0.11061	0	0.301996	0	0	0	10.5394
2IDW	Darunavir/P22	0	0	0.719508	0	0	0.143676	0	0	0	0	0.380447	0	0	0	0.100808	0	0	0.190771	0	0	0.180358	0	0.127202	0	0	0.864222	0	0.0681604	0.241113	0	0.572309	0.16061	0	0	0	0.270278	0.138263	0	0	0.13957	0	0	0.174862	0	0	0	8.88606
2IEN	Darunavir/P25	0	0	0.531737	0	0	0.190771	0	0	0	0	0	0	0.0488342	0	0.145053	0	0	0.119045	0.121671	0	0.163766	0	0	0	0	0.669507	0	0.0535928	0.160267	0	0.543441	0.146869	0	0	0	0.13398	0	0	0	0.225947	0	0	0.165055	0	0	0.143793	9
2IEO	Darunavir/P23	0	0.130278	0.537534	0	0	0.198981	0	0	0	0	0.346205	0	0.108121	0	0	0	0	0.151886	0	0	0.302029	0	0	0	0	0.646298	0	0.0735635	0.168477	0	0.66794	0.146869	0	0	0	0.154541	0	0	0	0.162947	0.165915	0	0.288084	0	0	0	8.49485
2NMW	Saquinavir/P25	0	0	0.575992	0.0536667	0.0205398	0.211296	0	0.0556227	0	0.236955	0.0175695	0	0	0	0.105817	0.0283466	0	0.291059	0.135412	0	0.136113	0	0	0	0.133472	0.265094	0.0376846	0.00118712	0.142593	0	0	0	0	0	0	0	0	0	0	0.12315	0	0	0.143486	0.226751	0.239594	0.132732	8.40894
2NMY	Saquinavir/P22	0	0	0.731104	0.0569289	0.0405667	0.211296	0	0.0709924	0	0.195562	0.0191868	0	0	0	0	0.0473532	0	0.31227	0.290266	0	0.124008	0	0.138263	0	0.182732	0.568772	0.0399949	0.000983642	0.160267	0	0	0	0	0	0	0	0	0	0	0.11494	0	0	0.134514	0.240492	0.116141	0.199098	8.36653
2NMZ	Saquinavir/P22	0	0.225379	0.619674	0.0425425	0.00146397	0.190771	0	0	0.0167432	0	0	0	0	0	0	0	0	0	0	0	0.197994	0	0.263868	0	0	0.817647	0.0569848	0.0280662	0.113858	0	0.0856364	0.153086	0.0221428	0	0.0153675	0	0	0.0550298	0	0.212378	0.293857	0	0.215382	0.121671	0.149324	0	8.36653
2NNK	Saquinavir/P23	0	0	0.750548	0.0599407	0.0584631	0.164201	0	0.0792983	0	0.227148	0.0214006	0	0	0	0	0.0630901	0	0.271788	0.179656	0	0.263008	0	0	0	0.148638	0.594609	0.0402621	0	0.152057	0	0	0	0	0	0	0	0	0	0	0.13957	0.127202	0	0.203491	0.298648	0.16696	0	8.36653
2NNP	Saquinavir/P23	0	0	0.751543	0.0578408	0.0525548	0.155991	0	0.103788	0	0.216087	0.0215146	0	0	0	0	0.0599719	0	0.263578	0.171446	0	0.263008	0	0	0	0	0.647393	0.041153	0	0.119217	0	0	0	0	0	0	0	0	0	0	0	0.196247	0	0.283008	0.199098	0.200143	0	8.36653
2O4K	Atazanavir/P5	0	0.153997	0.427463	0	0.197488	0.184897	0	0.19182	0	0.169677	0	0	0	0	0.132425	0.191071	0	0.303374	0.154854	0	0.206966	0.116141	0	0	0	0.233072	0	0.0772617	0.119045	0	0.146609	0.107073	0	0	0	0	0	0.151482	0	0.241113	0	0	0.143486	0.171446	0.165915	0	10.4559
2O4L	Tipranavir/P27	0	0.174522	0.657287	0	0	0.102625	0	0.129381	0	0.228402	0	0	0	0.015833	0.115833	0.0320775	0	0.188831	0	0.171936	0.155591	0	0.143793	0	0.182732	0.869221	0	0	0.176687	0	0	0	0	0	0	0	0	0	0	0.178627	0.138263	0.363504	0.230167	0	0.160385	0.11061	8.95078
2O4N	Tipranavir/P8	0	0.186837	0.562837	0	0	0.110835	0	0.173477	0	0.243739	0	0	0	0.0249333	0.180325	0.0320328	0	0.221671	0	0.24023	0.219071	0	0	0	0.236097	0.832247	0	0	0.152057	0	0	0	0	0	0	0	0	0	0	0.199152	0	0.317783	0.188037	0	0	0	7.5583
2O4P	Tipranavir/P5	0	0.298187	0.782722	0	0	0.151886	0	0.111142	0	0.236612	0	0	0	0.0222173	0.140044	0.0733164	0	0.238091	0	0.234568	0.117185	0	0	0	0.207362	0.900597	0	0	0.160267	0	0	0	0	0	0	0	0	0	0	0.160439	0.149324	0.216232	0.229431	0.160385	0	0	10.7212
2O4S	Lopinavir/P5	0	0	0.432443	0	0.251654	0.219506	0.169726	0.352081	0	0.162035	0	0	0	0	0.169264	0	0	0.209356	0.10508	0	0.17249	0	0.143793	0	0.185583	0.662143	0	0.00415658	0.143676	0	0	0.117963	0	0	0	0	0.122408	0	0	0.208102	0.154854	0	0.164778	0	0.121671	0	10.5086
2P3A	3TL/P26	0	0	0.573363	0	0.146878	0.242367	0.0310562	0.0152572	0	0.247158	0	0	0	0	0.115833	0.227973	0.304271	0.201317	0	0	0.203524	0.21569	0.149324	0	0	0.561665	0	0.232351	0.240942	0.21805	0.115559	0.23718	0	0	0	0	0.200572	0.0530096	0.0564144	0.200063	0	0	0	0.204629	0	0.149324	7.95861
2P3B	3TL/P5	0	0	0.553398	0	0.123048	0.264832	0.462714	0.152828	0	0.235015	0	0	0	0	0.272469	0.0380854	0.0297648	0.225947	0.237812	0	0.263008	0	0	0	0.141682	0.423786	0	0.0265017	0.147781	0.00675486	0.018629	0.226633	0	0	0	0	0.140044	0.19256	0.445969	0.161693	0	0	0.212531	0.138263	0	0	8.48149
2P3C	3TL/P12	0	0	0.565268	0	0.222536	0.184726	0.406097	0.147066	0	0.370309	0	0	0	0	0.19452	0.0237668	0.0446087	0.250577	0.182507	0	0.147174	0.188037	0	0	0	0.482604	0	0.116101	0.246301	0.409752	0.0613093	0.373503	0	0	0	0	0.140352	0.185586	0.208555	0.168649	0.102229	0	0.204321	0.138263	0	0	7.61979
2P3D	3TL/P6	0	0.110835	0.534815	0	0.166424	0.213461	0.385073	0.0868488	0	0.262667	0	0	0	0	0.168219	0.110121	0.0326568	0.190599	0.133986	0	0.201435	0.304178	0.199098	0	0.13136	0.688433	0	0.411623	0.184726	0.22006	0.292036	0.255368	0	0	0	0	0.249302	0.0342646	0.189385	0.217909	0.135412	0	0.121671	0.121671	0	0.199098	6.74473
2PQZ	G0G/P47	0	0	0.878317	0.147657	0	0.13136	0	0	0.0120818	0	0	0	0	0	0.125542	0	0	0.172411	0	0.599229	0.144838	0	0	0	0.178627	0.525286	0.12153	0	0.119217	0	0	0	0	0	0	0	0.155591	0	0	0.171157	0.143793	0.0206672	0.325163	0.226751	0	0.127202	5.66756
2PSU	MUU/P10	0	0	0.873773	0	0.0788914	0.215572	0	0.176999	0	0.190733	0	0	0	0.0148679	0.146097	0.126761	0	0.172411	0.160385	0	0.191111	0	0	0	0.131532	0.700581	0	0	0.160267	0	0	0.118134	0	0	0	0	0.111655	0	0	0.160096	0	0	0	0	0.101116	0.138263	7.61979
2PSV	MUV/P10	0	0	0.787644	0	0.0692964	0.215572	0	0.198533	0	0.145787	0	0	0	0.012499	0.169264	0.0939036	0	0.13957	0.127202	0	0.141644	0	0	0	0.14972	0.714687	0	0	0.102797	0	0	0	0	0	0	0	0	0	0	0	0	0	0	0	0	0.154854	7.23657
2PWC	G3G/P47	0	0	0.833694	0.144325	0	0	0	0	0.01173	0	0.342786	0	0	0	0.107384	0	0	0.190771	0	0.252391	0.135069	0	0	0	0.178627	0.563724	0.123604	0	0	0	0	0	0	0	0.147924	0	0.172183	0	0	0.221671	0	0.00981304	0.117922	0.116141	0	0	6.56864
2PWR	G4G/P47	0	0	0.830772	0.140395	0	0.13136	0	0.0031183	0.0117466	0.137577	0	0	0	0.0874703	0.172705	0	0	0.184726	0	0.440218	0	0	0	0	0.139742	0.69638	0.13093	0	0.120814	0	0.00262896	0.106902	0.462102	0	0	0.551182	0.161122	0	0	0.168306	0	0.0419483	0.206171	0.132732	0	0	6.58503
2PYM	Nelfinavir/P33	0	0	0.678563	0.0581734	0.0406658	0.219506	0	0	0	0.120985	0	0.766202	0	0.0589117	0	0	0	0.164201	0.309709	0	0.269583	0	0	0	0	0.443744	0.0385548	0.00136706	0.163118	0	0	0	0	0	0	0	0	0	0	0	0.165915	0	0.334203	0.193568	0	0	7.74473
2PYN	Nelfinavir/P32	0	0	0.728625	0.0541381	0.029352	0.198981	0	0	0	0	0	0.736367	0	0.0410863	0	0	0	0.13136	0.121671	0	0.240578	0	0	0	0.182732	0.351073	0.0385615	0.00126558	0.171328	0	0	0	0	0	0	0	0	0	0	0.13136	0.239066	0	0.24937	0.193568	0	0	8.1549
2Q54	MU1/P10	0	0.295561	0.613886	0	0.194062	0.201317	0	0.198802	0	0.172185	0	0	0	0	0.146097	0.103047	0	0.216483	0.132732	0	0.139	0	0.226751	0	0.218423	0.51458	0	0.0372172	0.151886	0	0.566478	0.225551	0	0	0	0	0	0	0	0.156162	0.138263	0	0.132425	0.121671	0	0.132732	9.00877
2Q55	MUO/P10	0	0	0.420999	0	0.224229	0.184726	0.0683697	0.365593	0	0.129195	0	0	0	0	0.164256	0	0	0.164201	0.171446	0	0.106124	0	0	0	0.215572	0.461652	0	0	0.113686	0	0.0117571	0.107073	0	0	0	0.0615345	0.189819	0	0	0.160267	0	0	0.211701	0	0	0.121671	8.69037
2Q5K	Lopinavir/P10	0	0	0.513407	0	0.19613	0.164201	0.108013	0.394099	0	0.120985	0	0	0	0	0.175317	0	0	0.155991	0.171446	0	0.161429	0	0	0	0.240202	0.385211	0	0	0.154908	0	0	0.18718	0	0	0	0	0.22718	0	0	0.197041	0.226751	0	0.264917	0	0	0.121671	11.301
2Q63	Nelfinavir/P34	0	0	0.686436	0.0590832	0.0677114	0.227887	0	0	0	0.129195	0.241676	0	0.0107257	0.0400464	0	0	0	0.158842	0.182507	0	0.191419	0	0	0	0.190942	0.402893	0.039678	0.00196501	0.135465	0	0	0	0	0	0	0	0	0	0	0	0	0	0.243035	0.193568	0	0	8.00436
2Q64	Nelfinavir/P31	0	0	0.737624	0.0549814	0.0224333	0.198981	0	0	0	0.129195	0	0.82294	0	0.00889517	0	0	0	0.13136	0	0	0.208747	0	0	0	0.14972	0.555343	0.0347874	0.00137872	0.179538	0	0	0	0	0	0	0	0	0	0	0.110835	0.165915	0	0.111347	0.193568	0	0.121671	8.85387
2QCI	065/P14	0	0.105476	0.631872	0	0	0.190771	0	0	0	0.105438	0	0.136317	0	0.0611259	0.112914	0	0	0.110835	0.171446	0	0.163766	0	0	0	0	0.465077	0	0.04412	0.171328	0	0.366031	0.135808	0	0.0974992	0	0.126039	0	0	0	0.201317	0	0	0.186968	0	0	0.171446	8.33724
2QD6	065/P17	0	0	0.576665	0	0	0.190771	0	0	0	0.102587	0	0	0	0.0721089	0.162689	0	0	0.160096	0	0	0.192463	0	0.116141	0	0	0.354237	0	0.0427645	0.163118	0	0.423813	0.164715	0	0	0	0.115044	0	0	0	0.179367	0	0	0.113436	0	0	0	8.67778
2QD7	065/P22	0	0	0.727544	0	0	0.143676	0	0	0	0	0	0	0	0.0626862	0.156114	0	0	0.135465	0	0	0.163766	0	0.10508	0	0	0.83949	0	0.0612705	0.209527	0	0.521271	0.186837	0	0	0	0.281905	0.138263	0	0	0.13957	0.182507	0	0.15274	0	0.10508	0	9.09691
2QD8	065/P23	0	0.104222	0.603034	0	0	0.190771	0	0	0	0.102587	0	0	0	0.0839172	0.112914	0	0	0.160096	0.154854	0	0.345965	0	0	0	0	0.552487	0	0.0524799	0.160267	0	0.395911	0.135808	0	0	0	0.11938	0	0	0	0.195958	0	0	0.258865	0	0	0	9.07058
2QHC	Lopinavir/P40	0	0.146527	0.550628	0	0	0.193107	0	0	0	0.201092	0	0	0	0	0	0	0	0	0	0	0.301721	0	0	0	0	0.19572	0	0.124939	0.175262	0.393604	0.335797	0.206108	0	0	0	0	0.166652	0	0	0.320877	0.165915	0	0.210896	0	0	0.160385	8.95861
2QHY	MZ1/P10	0	0	0.802792	0	0.0819503	0.180792	0	0.181794	0	0	0	0	0	0	0	0.159637	0	0.258787	0.116141	0	0.131628	0	0	0	0.207362	0.649766	0	0	0.138488	0	0	0	0	0	0	0	0	0	0	0.143676	0	0	0.165608	0	0.116141	0.121671	7.48149
2QHZ	MZ2/P10	0	0	0.769484	0	0.00662038	0.207191	0	0	0	0	0	0	0	0	0.126894	0	0	0.110835	0.132732	0	0.119522	0	0	0	0	0.656678	0	0	0.160267	0	0	0	0	0	0	0	0.150368	0	0	0.143676	0	0	0.173818	0	0	0.121671	7.27572
2QI0	MZ3/P10	0	0	0.735371	0	0.090463	0.219506	0	0	0	0	0	0	0	0	0.145053	0	0	0.13136	0.237812	0	0.136113	0	0	0	0.119217	0.593565	0	0	0.130278	0	0	0.118134	0	0	0	0	0.111655	0	0	0.12315	0.11061	0	0.245714	0	0	0.143793	7.37675
2QI1	MZ4/P10	0	0	0.603554	0	0.0171854	0.151886	0	0	0	0	0.00159037	0	0	0	0.115833	0.439952	0.00206394	0.168306	0.116141	0	0.119522	0	0.10508	0	0.11494	0.643626	0	0	0.122068	0	0	0.148123	0	0	0	0	0.111655	0	0	0.127255	0	0	0.179348	0	0.134299	0.121671	7.30103
2QI3	MZ5/P10	0	0	0.853066	0	0.0400977	0.211467	0	0	0	0	0	0	0	0	0.201402	0	0	0.13136	0	0	0.257169	0	0	0	0	0.71583	0	0	0.119217	0	0.000591901	0.126344	0	0	0	0.0632778	0.106124	0	0	0.13136	0	0	0.208045	0.138263	0	0.176976	10.2007
2QI4	MZ6/P10	0	0	0.829079	0	0.086016	0.194876	0	0	0	0	0.530622	0	0	0	0	0	0	0.12315	0	0	0.18005	0	0.10508	0	0.11494	0.69323	0	0	0.119217	0	0.00057914	0.105819	0	0	0	0.0731615	0.111655	0	0	0.12315	0	0	0	0	0.10508	0.143793	10.4437
2QI5	MZ7/P10	0	0	0.736106	0	0.0593906	0.219506	0	0.214175	0	0.107588	0	0	0	0	0	0.101215	0	0.201146	0.248873	0	0.251947	0	0	0	0.247158	0.636058	0	0	0.102797	0	0	0.11688	0	0	0	0.0913695	0.172183	0	0	0.154737	0.165915	0	0.17375	0	0.10508	0	10.8539
2QI6	MZ8/P10	0	0	0.883611	0	0.0854094	0.194876	0	0	0	0.140256	0.640898	0	0	0	0	0	0	0.184726	0	0	0.192156	0	0	0	0.211296	0.660356	0	0	0.160267	0	0.000639736	0.11688	0	0	0	0.0586379	0.111655	0	0	0.127255	0	0	0.11061	0	0.116141	0.160385	10.5686
2QI7	MZ9/P10	0	0	0.865789	0	0.0554016	0.186666	0	0.0846544	0	0.222833	0	0	0	0	0	0	0	0.176516	0.143793	0	0.18005	0	0	0	0.166312	0.730749	0	0	0.122068	0	0	0	0	0	0	0.0984148	0.16696	0	0	0.135465	0	0	0.118513	0	0.149324	0.160385	10.2076
2QNN	QN1/P47	0	0.138488	0.745833	0.14072	0	0.151886	0.0104917	0.00406039	0.0114312	0.262667	0	0	0	0.0729668	0.263282	0	0	0.135465	0	0.448018	0.152705	0	0	0	0.208959	0.686023	0.128493	0	0.172582	0	0.00195335	0.115283	0.319625	0	0	0.447473	0.111655	0	0	0.201317	0	0.0844917	0.278068	0.163064	0	0	7.1549
2QNP	QN2/P47	0	0.210213	0.761362	0.137195	0	0.175262	0	0	0.0116858	0	0	0	0	0	0.187422	0	0	0.188831	0	0.427762	0	0	0	0	0.208959	0.73662	0.126863	0	0.142593	0	0	0	0	0	0	0	0	0	0	0.252346	0.121671	0.0696977	0.283598	0.132732	0	0	6.40894
2QNQ	QN3/P47	0	0	0.77774	0.158662	0	0.150632	0	0	0.0130831	0.11494	0	0	0	0	0.125542	0	0	0.197041	0	0.247092	0.144838	0	0	0	0.133472	0.619981	0.125793	0	0.113858	0	0	0	0	0	0	0	0	0	0	0.155991	0	0.0167004	0.207216	0.188037	0	0.116141	6.11351
2R38	G4G/P44	0	0	0.782521	0.138369	0	0	0	0.0075846	0.0119436	0.148638	0	0	0	0.0651269	0.164256	0	0	0.194876	0	0.117134	0.219071	0	0	0	0.160267	0.590672	0.125767	0	0.108499	0	0.00123084	0.101371	0.181155	0	0	0.421952	0.14453	0	0	0.217566	0	0.0105682	0.202134	0.171446	0	0	7.4437
2R3T	G4G/P42	0	0	0.770805	0.137825	0	0	0	0.00820418	0.0117875	0.145787	0	0	0	0.0962593	0.299907	0	0	0.164201	0	0.373267	0.10508	0	0	0	0.162035	0.715452	0.126856	0	0.160267	0	0.000929889	0.101371	0.417449	0	0	0.229601	0.205058	0	0	0.176516	0.143793	0.0146492	0.268076	0.188037	0	0	5.85387
2R3W	G3G/P44	0	0	0.640727	0.138246	0	0.150632	0	0	0.0127975	0	0.347868	0	0	0	0	0	0	0.13136	0	0.0869234	0.150368	0	0	0	0.178627	0.346063	0.114187	0	0.108499	0	0	0	0	0	0.197714	0	0	0	0	0.179367	0.171446	0.00763735	0.180847	0.199098	0	0	6.89279
2R43	G3G/P42	0	0	0.84422	0.136459	0	0	0	0	0.0117165	0	0.401338	0	0	0	0.191908	0	0	0.127255	0	0.368645	0.135069	0	0	0	0.178627	0.570044	0.124294	0	0.129024	0	0	0	0	0	0.145267	0	0.106124	0	0	0.143676	0	0.00683076	0.119489	0.143793	0	0	6
2R5P	Indinavir/P7	0	0.182389	0.630734	0.0382324	0	0.134211	0	0	0.0207357	0	0	0	0	0	0.132425	0	0	0.198809	0.102229	0	0.254404	0.10508	0	0	0	0.497125	0.0653322	0.118941	0.156162	0.00978212	0.349966	0	0	0	0	0	0.144223	0	0	0.147781	0	0	0	0.171446	0	0.138263	8.48149
2R5Q	Nelfinavir/P7	0	0.173268	0.779475	0.0390038	0	0.12315	0	0	0.0172038	0	0	0	0	0	0.143486	0	0	0.110835	0.127202	0	0.179066	0	0.10508	0	0	0.652437	0.0591254	0.197994	0.187577	0	0	0.121896	0.780997	0	0	0.0164595	0.111347	0	0	0.160096	0	0	0.29751	0	0	0.132732	8.56864
2RKF	Lopinavir/P28	0	0	0.726538	0	0	0.219506	0	0	0	0.184158	0	0	0	0	0.127939	0	0	0.155991	0	0	0.224294	0	0	0	0	0.255158	0	0.140484	0.162947	0.0104921	0.317187	0.196301	0	0	0	0	0	0	0	0.261467	0.165915	0	0.182507	0.143793	0	0	9.08092
2UXZ	HI1/P47	0.0175162	0.12315	0.291544	0	0.077601	0.155991	0	0.300425	0	0.196987	0	0	0	0	0.155591	0.0577773	0	0.352635	0.132732	0	0.334167	0	0	0	0	0.0158179	0	0.127388	0.159013	0.00509277	0.134261	0	0	0	0	0	0.144223	0	0	0.147952	0	0	0.32898	0.149324	0.160385	0	8.48149
2UY0	HV1/P47	0	0.194876	0.308727	0	0.156691	0.184897	0	0.295814	0	0.261928	0	0	0	0	0.127939	0.0939168	0	0.293396	0.138263	0	0.259934	0	0	0	0.279087	0	0	0.386462	0.143847	0.0353649	0.323874	0.167052	0	0	0	0	0	0	0	0.180621	0	0.0113613	0.185186	0.149324	0.138263	0	6.92082
2WKZ	5AH/P47	0	0.209356	0	0	0.18392	0.164201	0.00193827	0.298239	0	0.201092	0	0	0	0	0.183244	0	0	0.208102	0.154854	0	0.147174	0	0.164318	0	0	0.629934	0	0.0593293	0.163118	0	0.222687	0.101543	0	0	0	0	0.100286	0.120721	0	0.213632	0	0	0.182507	0	0.121671	0	8.76955
2WL0	5AH/P43	0	0.223782	0	0	0.193476	0.155991	0.00223477	0.275559	0	0.173954	0	0	0	0	0	0	0	0.249152	0	0	0.204629	0	0.321509	0	0	0.636705	0	0.0301797	0.139742	0	0.277183	0.146698	0	0	0	0	0.100286	0.0778547	0	0.276976	0	0	0.287587	0.160385	0.17249	0	7.79588
2Z4O	065/P25	0	0	0.584447	0	0	0.135465	0	0	0	0	0	0	0	0.0636175	0.101853	0	0	0.180621	0.138263	0	0.174827	0	0	0	0	0.671189	0	0.0458403	0.171328	0	0.608896	0.135808	0	0	0	0.132003	0	0	0	0.138316	0	0	0.24116	0	0	0.154854	9.56864
3BGB	LJG/P47	0	0	0.850837	0.125981	0	0	0	0	0.011247	0	0	0	0.107943	0	0.212463	0	0	0.110835	0	0	0.133777	0	0	0	0.162035	0.0723057	0.0964967	0	0	0	0	0	0	0	0.135408	0	0	0	0	0.180621	0	0.0157331	0.112392	0	0	0.121671	6.04576
3BGC	LJH/P47	0	0	0.5975	0.120186	0	0.130106	0	0	0.0108099	0	0	0	0.407102	0	0.218516	0	0	0.189517	0	0	0.178021	0	0	0	0	0.0583013	0.089934	0	0	0	0	0	0	0	0.191088	0	0.106124	0	0	0.13957	0.11061	0.0127195	0.199596	0.22122	0	0.121671	5.01773
3CYW	Darunavir/P16	0	0.105648	0.58096	0	0	0.135465	0	0	0	0	0	0	0.167546	0	0.194305	0	0	0.127255	0.182507	0	0.218027	0	0.10508	0	0	0.666503	0	0.0668333	0.152057	0	0.528973	0.15793	0	0	0	0.143481	0.100286	0	0	0.207362	0	0	0.18773	0	0.149324	0	7.76955
3CYX	Saquinavir/P17	0	0	0.835585	0.0585526	0.0751529	0.155991	0	0.125824	0	0.227148	0.0302621	0	0.0172233	0	0	0.0888173	0	0.270534	0.246022	0	0.186933	0	0	0	0.208048	0.630711	0.0436477	0	0.119217	0	0	0	0	0	0	0	0	0	0	0.13136	0.210159	0	0.218516	0.188037	0.222265	0	8
3D1X	Saquinavir/P18	0	0	0.91031	0.0558953	0.0758447	0.155991	0	0.114255	0	0.218938	0.0316737	0	0	0.0690942	0.143486	0.074925	0	0.273385	0.234961	0	0.196641	0	0	0	0.249098	0.607283	0.0407923	0	0.152057	0	0	0	0	0	0	0	0	0	0	0.13136	0	0	0.174794	0.210159	0.222265	0.176976	8.65758
3D1Y	Saquinavir/P19	0	0	0.7913	0.0580423	0.0849535	0.164201	0	0.114056	0	0.207877	0.15259	0	0	0.135693	0	0.0752428	0	0.337469	0.116141	0	0.137158	0.116141	0	0	0.152743	0.605465	0.0420573	0	0.152057	0	0	0	0	0	0	0	0	0	0	0.121896	0.165915	0	0.196916	0.293117	0.16696	0.154854	8.22185
3D1Z	Darunavir/P18	0	0.141339	0.560231	0	0	0.198981	0	0	0	0	0	0	0.0715328	0	0.18773	0	0	0.135465	0.149324	0	0.21569	0	0	0	0	0.76151	0	0.0623207	0.176687	0	0.616786	0.146869	0	0	0	0.177625	0	0	0	0.168306	0.149324	0	0.17928	0	0	0	8.79588
3D20	Darunavir/P19	0	0.105476	0.684477	0	0	0.135465	0	0	0	0	0.27249	0	0.0695482	0	0	0	0	0.119045	0.171446	0	0.191419	0	0	0	0	0.550557	0	0.0557776	0.146527	0	0.547047	0	0	0	0	0.145246	0	0	0	0.172411	0	0	0.188013	0	0	0.121671	8.30103
3GI4	K60/P10	0	0	0.844948	0	0.0943955	0.186666	0	0.305546	0	0.247673	0	0	0	0	0	0	0	0.197555	0.143793	0	0.240578	0	0	0	0.12315	0.667644	0	0	0.162947	0	0	0.11688	0	0	0	0.0759732	0.111655	0	0	0.143676	0	0	0	0.121671	0.160385	0.138263	10.7959
3GI5	K62/P10	0	0	0.889904	0	0.0782714	0.194876	0	0.307549	0	0.225894	0	0	0	0	0	0	0	0.2227	0	0	0.240578	0.10508	0	0	0.110835	0.662856	0	0	0.146527	0	0	0	0	0	0	0.0768697	0.172183	0	0	0.143676	0	0	0	0.149324	0.149324	0.149324	11.2218
3GI6	D78/P10	0	0	0.863885	0	0.0915572	0.194876	0	0.36735	0	0.250524	0	0	0	0	0	0	0	0.178284	0.188037	0	0.18005	0.116141	0	0	0.119045	0.670629	0	0	0	0	0	0	0	0	0	0.0901419	0.227488	0	0	0.110835	0	0	0	0.21569	0.11823	0.149324	11.2218
3NU3	Amprenavir/P25	0	0	0.665871	0	0	0.143676	0	0	0	0	0	0	0.224126	0	0.258274	0	0	0.12315	0	0	0	0	0	0	0	0.704628	0	0.0793367	0.163118	0	0.019117	0	0	0	0	0.222506	0	0	0	0.192936	0.11061	0	0.117922	0.10508	0	0.138263	9.82391
3NU4	Amprenavir/P15	0	0	0.73761	0	0	0.143676	0	0	0	0	0	0	0.0959971	0	0.251177	0	0	0.143676	0	0	0	0	0	0	0	0.756823	0	0.0788701	0.135637	0	0.0136141	0	0	0	0	0.235454	0	0	0	0.192025	0.11061	0	0.196394	0.10508	0	0.121671	8.82391
3NU5	Amprenavir/P17	0	0	0.604904	0	0	0.146527	0	0	0	0	0	0	0.0521902	0	0.229055	0	0	0.160096	0	0	0	0	0	0	0	0.623832	0	0.0661793	0.154908	0	0.0172617	0	0	0	0	0.156538	0	0	0	0.184897	0.165915	0	0.159315	0.149324	0	0.121671	8.34679
3NU6	Amprenavir/P18	0	0	0.630791	0	0	0.154737	0	0	0	0.107588	0	0	0.0744312	0	0.205366	0	0	0.127255	0.149324	0	0	0	0	0	0	0.776719	0	0.100914	0.171328	0	0.02337	0.134554	0	0	0	0.198077	0.100286	0	0	0.113686	0.176976	0	0.193543	0	0	0	9.30103
3NU9	Amprenavir/P23	0	0	0.617133	0	0	0.190771	0	0	0	0.108632	0	0	0.0862736	0	0.191386	0	0	0.110835	0.171446	0	0.192463	0	0	0	0	0.788685	0	0.0464053	0.163118	0	0.0280527	0.106902	0	0	0	0.159846	0.100286	0	0	0.146527	0	0	0.216119	0	0.121671	0	9.04576
3NUJ	Amprenavir/P19	0	0	0.644424	0	0	0.143676	0	0	0	0	0	0	0.0668272	0	0.200358	0	0	0.119045	0	0	0	0	0	0	0	0.684552	0	0.0967665	0.154908	0	0.0220157	0.123493	0	0	0	0.158027	0	0	0	0.146527	0	0	0.330761	0	0	0.132732	9.38722
3NUO	Amprenavir/P24	0	0	0.664015	0	0	0.135465	0	0	0	0	0	0	0.136505	0	0.22248	0	0	0.143676	0	0	0	0	0	0	0	0.799048	0	0.0744889	0.171328	0	0.0232997	0.123493	0	0	0	0.249658	0	0	0	0.168477	0	0	0.243318	0.10508	0	0.121671	9.79588
7UPJ	INU/P47	0	0	0.940469	0	0	0.110835	0	0.110032	0	0.268369	0	0	0	0	0.216949	0.0844232	0	0.201146	0.160385	0.260373	0.309709	0	0	0	0.182732	0.87868	0	0	0.109753	0	0	0	0	0	0	0	0	0	0	0	0	0	0.189819	0.160385	0.138263	0	8.49485
