# Supplementary material for: Proteochemometric Modeling of the Bioactivity Spectra of HIV-1 Protease Inhibitors by Introducing Protein-Ligand Interaction Fingerprint
Source: PLoS One. 2012 Jul 27;7(7):e41698. doi: 10.1371/journal.pone.0041698 (PMC3407198; doi:10.1371/journal.pone.0041698)
Supplement: Table S5 — PLIFs for the eight inhibitors against all the proteases. (XLSX) [file pone.0041698.s005.xlsx]

## Sheet: Sheet1
ligand/protein	r8_A	r8_C	r25_D	r25_I	r27_d	r27_C	r29_D	r29_a	r29_I	r29_C	r30_D	r30_A	r30_d	r30_a	r47_C	r48_d	r48_a	r48_C	r49_C	r50_a	r50_C	r53_C	r81_C	rB8_A	rB8_C	rB25_D	rB25_I	rB27_d	rB27_C	rB29_D	rB29_a	rB29_C	rB30_D	rB30_A	rB30_d	rB30_a	rB47_C	rB48_d	rB48_a	rB48_C	rB49_C	rB50_a	rB50_C	rB81_C	rB82_C	rB84_C
Saquinavir/P1	0	0	0	0.0243406	0	0	0	0	0	0	0	0	0	0	0	0	0	0	0	0	0	0	0	0	0	0	0.0265183	0.137181	0	0	0	0	0	0	0	0	0	0	0	0	0.160385	0	0	0	0	0
Ritonavir/P1	0	0	0	0.011727	0	0	0	0	0	0	0	0	0	0	0	0.0257613	0.104416	0	0	0	0	0	0	0	0	0	0.011914	0	0	0	0	0	0	0	0	0	0	0	0	0	0.160385	0.0783154	0	0	0	0
Indinavir/P1	0	0	0	0.0481869	0	0	0	0	0	0	0	0	0	0	0	0.617174	0	0	0	0.500958	0	0	0	0	0	0	0.0688094	0	0	0	0.00611516	0	0	0	0	0.121536	0	0	0	0	0.160385	0	0	0	0	0
Nelfinavir/P1	0	0	0.555504	0.0524257	0	0	0	0	0	0	0	0	0	0	0	0	0	0	0	0	0	0	0	0	0	0	0.065651	0.0126332	0	0	0	0	0	0	0	0	0	0	0	0	0.160385	0	0	0	0	0
Darunavir/P1	0	0	0	0	0	0	0	0.772753	0	0	0	0	0	0.648939	0	0	0	0	0	0	0	0	0	0	0	0.628141	0	0	0	0.438118	0	0	0	0	0	0	0	0	0	0	0.160385	0	0	0	0	0
Tipranavir/P1	0	0	0	0	0	0	0	0	0	0	0	0	0	0	0	0	0	0	0	0	0	0	0	0	0	0	0	0	0	0	0	0	0	0	0	0	0	0	0	0	0.160385	0	0	0	0	0
TMC-126/P1	0	0	0.623961	0	0.0269209	0	0	0.677808	0	0	0	0	0	0.586393	0	0	0	0	0	0.0272634	0	0	0	0	0	0.233794	0	0	0	0	0.0262858	0	0	0	0	0.0537209	0	0	0	0	0.160385	0.0107063	0	0	0	0
XV638/P1	0	0	0.46393	0	0.00208851	0.186666	0	0.00404819	0	0.146489	0	0	0	0.0509006	0.344888	0.0434787	0.134195	0.225947	0.127202	0.0702822	0.348645	0	0	0	0	0.27139	0	0.00384895	0.119217	0	0.00753218	0.190561	0	0	0	0.0258374	0.189819	0.135921	0.123669	0.143676	0.138263	0.145956	0.112392	0.11061	0.22122	0
Saquinavir/P2	0	0	0.607916	0.0329463	0.00508157	0	0	0	0.0385206	0	0	0	0	0	0	0	0	0	0	0	0	0	0	0	0	1.45e-05	0.0210158	0.00679627	0	0	0	0	0	0	0	0	0.189297	0	0	0	0	0	0	0	0	0
Ritonavir/P2	0.00488908	0	0	0.0139306	0	0	0	0	0	0	0	0	0	0	0	0	0	0	0	0	0	0	0	0.05925	0	0	0.0141924	0.0315714	0	0	0	0	0	0	0	0	0	0	0	0	0	0	0	0	0	0
Indinavir/P2	0	0	0.491794	0.0583281	0.414168	0	0	0	0.0124279	0	0	0	0	0	0	0	0	0	0	0	0	0	0	0	0	0.0173956	0.10979	0	0	0	0.00601136	0	0	0	0	0	0	0	0	0	0	0	0	0	0	0
Nelfinavir/P2	0	0	0.0351495	0.0418891	0	0	0	0	0.0160026	0	0	0	0	0	0	0	0	0	0	0	0	0	0	0	0	0.582508	0.0692635	0.00130887	0	0	0	0	0	0	0	0	0	0	0	0	0	0.0365705	0	0	0	0
Darunavir/P2	0	0	0	0	0	0	0	0	0	0	0.0726343	0	0	0	0	0	0	0	0	0	0	0	0	0	0	0.306691	0	0	0	0	0.347458	0	0	0	0	0.114094	0	0	0	0	0	0	0	0	0	0
Tipranavir/P2	0.379395	0	0	0	0	0	0	0	0	0	0	0	0	0	0	0	0	0	0	0	0	0	0	0	0	0	0	0	0	0	0	0	0	0	0	0	0.161644	0.0223062	0	0	0	0.147061	0	0	0	0
TMC-126/P2	0	0	0.0522739	0	0	0	0	0.0320137	0	0	0	0	0	0	0	0	0	0	0	0.0834504	0	0	0	0	0	0.542822	0	0	0	0	0.854188	0	0	0	0	0.445178	0	0	0	0	0	0	0	0	0	0
XV638/P2	0	0	0.510562	0	0.00320305	0.186666	0	0.0112149	0	0.119217	0	0	0	0.0757554	0.338835	0.144571	0.133982	0.183643	0.132732	0.177401	0.191419	0	0.154854	0	0.11494	0.53122	0	0.00777272	0.109753	0	0.0107381	0.27196	0	0	0	0.153896	0.310753	0.0953436	0.0723375	0.171157	0	0.0884947	0.240184	0.121671	0	0
Saquinavir/P3	0	0	0.572296	0.0402987	0.015268	0	0	0	0.0188512	0	0	0	0	0	0	0	0	0	0	0.0111732	0	0	0	0	0	0	0.02087	0	0	0	0.00351153	0	0	0	0	0	0	0.250375	0	0	0	0	0	0	0	0
Ritonavir/P3	0	0	0.610254	0.0116302	0	0	0	0.00863084	0	0	0	0	0	0.627552	0	0	0	0	0	0	0	0	0	0	0	0	0.0115526	0.0273491	0	0	0	0	0	0	0	0	0	0	0	0	0	0	0	0	0	0
Indinavir/P3	0	0	0	0.0535121	0	0	0	0	0.0162128	0	0	0	0	0	0	0	0	0	0	0.0543272	0	0	0	0	0	0	0.0629409	0	0	0	0	0	0	0	0	0	0	0	0	0	0	0	0	0	0	0
Nelfinavir/P3	0.0476919	0	0.229076	0.0382962	0	0	0	0	0.0148223	0	0	0	0	0	0	0	0	0	0	0.085191	0	0	0	0	0	0	0.0248402	0	0	0	0	0	0	0	0	0	0	0	0	0	0	0	0	0	0	0
Darunavir/P3	0	0	0.00252277	0	0	0	0	0	0	0	0	0	0	0	0	0	0	0	0	0	0	0	0	0	0	0.64009	0	0	0	0	0	0	0.0629798	0	0	0	0	0	0	0	0	0	0	0	0	0
Tipranavir/P3	0	0	0	0	0	0	0	0.0555711	0	0	0	0	0	0.0492728	0	0.00782831	0	0	0	0.011839	0	0	0	0	0	0	0	0	0	0	0	0	0	0	0	0	0	0	0	0	0	0	0	0	0	0
TMC-126/P3	0	0	0.675263	0	0	0	0	0.0236374	0	0	0	0	0	0.0698453	0	0	0	0	0	0.0213881	0	0	0	0	0	0.0213683	0	0	0	0	0	0	0	0	0	0	0	0	0	0	0	0	0	0	0	0
XV638/P3	0	0.12315	0.628525	0	0.00625192	0.145615	0	0.0128075	0	0.113858	0	0	0	0.067035	0.303563	0.244796	0.453787	0.170074	0	0.106363	0.294838	0	0	0	0	0.610529	0	0.00281062	0.109753	0	0.0141142	0.263578	0	0	0	0.04192	0.156944	0.0807352	0.0710571	0.213461	0	0.11662	0.204321	0.138263	0.116141	0
Saquinavir/P4	0.031438	0	0.239844	0.0231191	0	0	0	0	0	0	0	0	0	0	0	0	0	0	0	0.207566	0	0	0	0	0	0.471229	0.0315301	0.00724762	0	0	0	0	0	0	0	0	0.278092	0	0	0	0	0.0391398	0	0	0	0
Ritonavir/P4	0	0	0	0.0119084	0	0	0	0	0.0872836	0	0	0	0	0	0	0.17412	0.0929762	0	0	0	0	0	0	0.168875	0	0.0405787	0.0112035	0	0	0	0	0	0	0	0	0	0.204629	0	0	0	0	0	0	0	0	0
Indinavir/P4	0	0	0	0.0289394	0.359182	0	0	0	0.0382809	0	0	0	0	0	0	0.0329593	0	0	0	0	0	0	0	0	0	0	0.0314172	0.0248897	0	0	0	0	0	0	0	0	0.204629	0.083528	0	0	0	0	0	0	0	0
Nelfinavir/P4	0	0	0	0.0633272	0	0	0	0	0.0116938	0	0	0	0	0	0	0	0	0	0	0	0	0	0	0	0	0	0.0413529	0	0	0	0	0	0	0	0.254807	0	0.204629	0	0	0	0	0.0335432	0	0	0	0
Darunavir/P4	0	0	0.636616	0	0.00185243	0	0	0.893923	0	0	0	0	0	0.125178	0	0	0	0	0	0	0	0	0	0	0	0.177692	0	0	0	0.359757	0	0	0	0	0	0	0.204629	0	0	0	0	0	0	0	0	0
Tipranavir/P4	0	0	0	0	0	0	0	0	0	0	0	0	0	0	0	0	0	0	0	0	0	0	0	0	0	0	0	0	0	0	0	0	0	0	0	0	0.204629	0	0	0	0	0.123845	0	0	0	0
TMC-126/P4	0	0	0.510917	0	0.00325781	0	0	0	0	0	0	0	0	0	0	0	0	0	0	0	0	0	0	0	0	0.0582411	0	0	0	0	0.148973	0	0	0	0	0.0803872	0.204629	0	0	0	0	0.0106141	0	0	0	0
XV638/P4	0	0.13136	0.598827	0	0.00750274	0.186666	0	0	0	0.14151	0	0	0	0.0329291	0.243772	0.0868275	0.151655	0.175605	0.243343	0.205934	0.213233	0	0	0	0.10673	0.160713	0	0.00349708	0	0	0.00388232	0.208445	0	0	0	0.0544126	0.112392	0.249222	0.189982	0.164372	0.138263	0.0402315	0	0	0	0.121671
Saquinavir/P5	0	0	0	0	0	0	0.565816	0	0.158087	0	0	0	0.223937	0	0	0.287605	0	0	0	0.0386742	0	0	0	0.335962	0	0	0	0	0	0	0	0	0	0	0	0	0	0	0	0	0	0	0	0	0	0
Ritonavir/P5	0	0	0.898509	0.0104341	0	0	0	0.253345	0.084656	0	0	0	0	0	0	0.108183	0	0	0	0	0	0	0	0	0	0.990146	0	0	0	0	0.00420098	0	0	0	0	0.191036	0	0	0	0	0	0.0122525	0	0	0	0
Indinavir/P5	0.049138	0	0.859043	0.0344508	0	0	0	0	0	0	0	0	0	0	0	0	0	0	0	0.399154	0	0	0	0	0	0.891162	0	0	0	0	0	0	0	0	0	0	0	0.544988	0	0	0	0	0	0	0	0
Nelfinavir/P5	0	0	0.399502	0.0781615	0	0	0	0	0.0114065	0	0	0	0	0	0	0	0	0	0	0	0	0	0	0	0	0	0	0.340247	0	0	0	0	0.700248	0	0	0	0	0	0	0	0	0	0	0	0	0
Darunavir/P5	0	0	0.582194	0	0	0	0	0	0	0	0.327607	0	0	0	0	0	0	0	0	0.0671934	0	0	0	0	0	0.835575	0	0	0	0	0.481633	0	0	0	0	0	0	0	0	0	0	0	0	0	0	0
Tipranavir/P5	0	0.298187	0.782722	0	0	0.151886	0	0.111142	0	0.236612	0	0	0	0.0222173	0.140044	0.0733164	0	0.238091	0	0.234568	0.117185	0	0	0	0.207362	0.900597	0	0	0.160267	0	0	0	0	0	0	0	0	0	0	0.160439	0.149324	0.216232	0.229431	0.160385	0	0
TMC-126/P5	0	0	0.878336	0	0	0	0	0	0	0	0	0	0	0	0	0	0	0	0	0.0560908	0	0	0	0	0	0.847489	0	0.00260846	0	0	0.866816	0	0	0	0	0.391433	0	0	0	0	0	0.0288046	0	0	0	0
XV638/P5	0	0	0	0	0	0	0	0.0327335	0	0	0	0	0	0	0	0.0186457	0.158171	0	0	0.514706	0	0	0	0	0	0	0	0	0	0	0	0	0	0	0	0	0	0.00704555	0.0813426	0	0	0.841837	0	0	0	0
Saquinavir/P6	0.00326015	0.203429	0.243413	0.0422483	0	0	0	0	0.0137791	0	0	0	0	0	0	0	0	0	0	0	0	0	0	0	0	0	0.0418632	0.0286181	0	0	0	0	0	0	0	0	0	0	0	0	0	8.44e-05	0	0	0	0
Ritonavir/P6	0	0.148123	0	0.0117816	0.524362	0	0	0	0	0	0	0	0	0	0	0	0	0	0	0	0	0	0	0	0	2.94e-05	0.0178768	0	0	0	0	0	0	0	0	0	0	0	0	0	0	0	0	0	0	0
Indinavir/P6	0	0.150974	0.331912	0.0310994	0	0	0	0	0.019178	0	0	0	0	0	0	3.54e-05	0	0	0	0	0	0	0	0.287979	0	0	0.0344045	0.0618569	0	0	0	0	0	0	0	0	0	0	0	0	0	0.00421092	0	0	0	0
Nelfinavir/P6	0	0.123322	0	0.0364976	6.43e-05	0	0	0	0	0	0	0	0	0	0	0.000879257	0	0	0	0.00775913	0	0	0	0	0	0	0.0235865	0	0	0	0	0	0	0	0	0	0	0.043381	0	0	0	0	0	0	0	0
Darunavir/P6	0	0.106902	0.341678	0	0	0	0.0131309	0	0	0	0	0	0	0	0	0	0	0	0	0	0	0	0	0	0	0.526775	0	0.396757	0	0	0.889396	0	0	0	0	0.293603	0	0	0	0	0	0	0	0	0	0
Tipranavir/P6	0	0	0	0	0	0	0	0	0	0	0	0	0	0	0	0.141616	0	0	0	0	0	0	0	0.302288	0	0	0	0	0	0	0	0	0	0	0	0	0	0	0	0	0	0	0	0	0	0
TMC-126/P6	0	0	0	0	0.102357	0	0	0.0117413	0	0	0	0	0	0	0	0	0	0	0	0	0	0	0	0.579699	0	0.0113802	0	0	0	0	0	0	0	0	0	0	0	0	0	0	0	0	0	0	0	0
XV638/P6	0	0	0.310243	0	0.00621261	0	0.00172459	0.0487043	0	0	0	0	0	0	0	0	0	0	0	0	0	0	0	0.43528	0	0	0	0	0	0	0.318637	0	0	0	0	0	0	0.301086	0	0.127427	0	0	0	0	0	0
Saquinavir/P7	0	0	0.808105	0.0590427	0.272151	0	0.0655421	0	0	0	0	0	0	0	0	1.6e-05	0	0	0	0	0	0	0	0.00414697	0	0.0582026	0	0	0	0	0	0	0	0	0	0	0.111347	0	0	0	0	0	0	0	0	0
Ritonavir/P7	0.041086	0	0.387325	0.0164113	9.4e-05	0	0	0.0222371	0	0	0	0	0	0	0	0	0	0	0	0	0	0	0	0	0	0	0	0	0	0	0	0	0	0	0	0	0.25557	0.329049	0	0	0	0	0	0	0	0
Indinavir/P7	0	0.182389	0.630734	0.0382324	0	0.134211	0	0	0.0207357	0	0	0	0	0	0.132425	0	0	0.198809	0.102229	0	0.254404	0.10508	0	0	0	0.497125	0.0653322	0.118941	0.156162	0.00978212	0.349966	0	0	0	0	0	0.144223	0	0	0.147781	0	0	0	0.171446	0	0.138263
Nelfinavir/P7	0	0.173268	0.779475	0.0390038	0	0.12315	0	0	0.0172038	0	0	0	0	0	0.143486	0	0	0.110835	0.127202	0	0.179066	0	0.10508	0	0	0.652437	0.0591254	0.197994	0.187577	0	0	0.121896	0.780997	0	0	0.0164595	0.111347	0	0	0.160096	0	0	0.29751	0	0	0.132732
Darunavir/P7	0	0	0.0122372	0	0	0	0	0.338373	0	0	0	0	0	0.921856	0	0	0	0	0	0	0	0	0	0	0	0	0	0	0	0	0	0	0.432661	0	0	0	0.171875	0	0	0	0	0.0207655	0	0	0	0
Tipranavir/P7	0	0	0	0	0	0	0	0	0	0	0	0	0	0	0	0	0	0	0	0	0	0	0	0	0	0	0	0	0	0.249028	0.0187182	0	0	0	0	0.0169431	0.243464	0	0.0752439	0	0	0.00619357	0	0	0	0
TMC-126/P7	0	0	0	0	0	0	0	0	0	0	0	0	0	0	0	0	0	0	0	0.0394194	0	0	0	0	0	0	0	0	0	0	0.884917	0	0	0	0	0.768307	0.171875	0	0	0	0	0	0	0	0	0
XV638/P7	0.137388	0	0.602289	0	0.00298655	0	0	0	0	0	0	0	0	0	0	0	0	0	0	0.0245524	0	0	0	0.00018202	0	0.774644	0	0.155667	0	0	0.423296	0	0	0	0	0	0.232403	0	0	0	0	0.266831	0	0	0	0
Saquinavir/P8	0	0	0	0.0244755	0	0	0	0	0	0	0	0	0	0	0	0.00405633	0	0	0	0	0	0	0	0	0	0.327317	0	0	0	0	0.0200976	0	0	0	0	0	0	0.303326	0	0	0	0	0	0	0	0
Ritonavir/P8	0	0	0.000215838	0.0154383	0.244391	0	0	0.0586797	0.0409374	0	0	0	0	0	0	0	0	0	0	0	0	0	0	0	0	0.143168	0	0.00166092	0	0	0.154581	0	0	0	0	0	0	0.0125567	0.00259366	0	0	0	0	0	0	0
Indinavir/P8	0	0	0.590779	0.0468793	0.00444392	0	0	0	0.0296511	0	0	0	0	0	0	0	0.165771	0	0	0	0	0	0	0	0	0.024569	0	0.483918	0	0.00659473	0.562883	0	0	0	0	0	0	0	0	0	0	0	0	0	0	0
Nelfinavir/P8	0	0	0.657756	0.0407574	0	0	0	0	0.0149451	0	0	0	0	0	0	0	0	0	0	0	0	0	0	0	0	0.95373	0	0.0560374	0	0	0	0	0.52691	0	0	0	0	0	0	0	0	0	0	0	0	0
Darunavir/P8	0	0	0	0	0	0	0	0	0	0	0	0	0	0	0	0	0	0	0	0.679464	0	0	0	0	0	0.00621818	0	0	0	0	0.889551	0	0	0	0	0.360159	0	0	0	0	0	0	0	0	0	0
Tipranavir/P8	0	0.186837	0.562837	0	0	0.110835	0	0.173477	0	0.243739	0	0	0	0.0249333	0.180325	0.0320328	0	0.221671	0	0.24023	0.219071	0	0	0	0.236097	0.832247	0	0	0.152057	0	0	0	0	0	0	0	0	0	0	0.199152	0	0.317783	0.188037	0	0	0
TMC-126/P8	0.0520545	0	0.526367	0	0	0	0	0.843316	0	0	0	0	0	0.747901	0	0	0	0	0	0	0	0	0	0	0	0.908715	0	0	0	0	0	0	0	0	0	0	0	0	0	0	0	0	0	0	0	0
XV638/P8	0.34874	0	0	0	0	0	0	0.00565318	0	0	0	0	0	0	0	0	0	0	0	0	0	0	0	0	0	0	0	0	0	0.0132689	0.508537	0	0	0	0	0	0	0.00140136	0	0	0	0.000697287	0	0	0	0
Saquinavir/P9	0.226171	0	0	0	0	0	0	0	0	0.112775	0	0	0	0	0	0	0	0.13957	0	0.0319322	0	0	0	0	0	0.566161	0.0105761	0.0023304	0	0.456929	0	0	0	0	0	0	0	0.00708082	0	0	0	0	0	0	0	0
Ritonavir/P9	0	0	0.78964	0	0	0	0	0.275962	0.100526	0.166141	0	0	0	0	0	0.0808252	0	0.274811	0	0	0	0	0	0	0	0	0.0116785	0	0	0	0.0071388	0	0	0	0	0	0	0	0	0	0	0	0	0.226751	0	0
Indinavir/P9	0	0	0	0	0.0119322	0	0.646842	0.654224	0.161997	0.244307	0.00822303	0	0	0	0	0	0	0.274811	0	0	0	0	0	0.286574	0.248241	0.328642	0	0	0	0	0	0	0	0	0	0	0	0	0	0	0	0	0	0.127202	0	0
Nelfinavir/P9	0	0	0	0	0.00489703	0	0	0	0.0170382	0.11688	0	0	0	0	0	0	0	0.207191	0	0	0	0	0	0	0	0.530767	0.056532	0.00211802	0	0	0	0	0.867863	0	0	0	0	0	0	0	0	0	0	0	0	0
Darunavir/P9	0	0	0	0	0.0219349	0	0.458056	0	0	0.166141	0	0	0	0	0	0	0	0.221446	0	0	0	0	0	0	0	0.512239	0	0	0	0	0.979249	0	0	0	0	0.712718	0	0	0	0	0	0	0	0	0	0
Tipranavir/P9	0	0	0	0	0.00192161	0	0	0	0	0.145615	0	0	0	0	0	0	0	0.213236	0	0.000453896	0	0	0	0	0.13136	0.750737	0	0	0	0	0	0	0	0	0	0	0	0	0	0	0	0.00846921	0	0	0	0
TMC-126/P9	0	0	0.584544	0	0	0	0	0.0469323	0	0.166141	0	0	0	0.0563482	0	0	0	0.164201	0	0.0137808	0	0	0	0	0	0.460831	0	0.036029	0	0	0.850525	0	0	0	0	0.582653	0	0	0	0	0	0	0	0	0	0
XV638/P9	0	0	0.972251	0	0.0127517	0	0	0	0	0.166141	0	0	0	0	0	0.244863	0.605608	0.274811	0	0.0258727	0	0	0	0.0119758	0	0.487289	0	0.0242417	0	0	0	0	0	0	0	0	0	0.000809469	0.0161377	0	0	0.167197	0	0	0	0
Saquinavir/P10	0.39623	0.147781	0	0.0520722	0	0	0	0	0.0160455	0	0	0	0	0	0	0	0	0	0	0.188685	0	0	0	0	0	0	0.023703	0	0	0	0	0	0	0	0	0	0	0.366627	0	0.210953	0	0.0206071	0	0	0	0
Ritonavir/P10	0	0	0	0.011248	0.228403	0	0	0	0.0594208	0	0	0	0	0	0	0.00421757	0	0	0	0	0	0	0	0	0	0.556014	0	0.107017	0	0	0	0	0	0	0	0.00118417	0	0	0	0.138316	0	0	0	0	0	0
Indinavir/P10	0	0.135465	0.0286505	0.0704183	0	0	0	0	0.0217511	0	0	0	0	0	0	0	0	0	0	0	0	0	0	0.121319	0	0	0.0378666	0.00385991	0	0.0230009	0.67282	0	0	0	0	0	0	0.000195607	0	0.210953	0	0.00371962	0	0	0	0
Nelfinavir/P10	0	0.12315	0.373687	0.0622861	0.0584359	0	0	0	0.0134211	0	0	0	0	0	0	0	0	0	0	0	0	0	0	0	0	0	0.0491606	0.00840636	0	0	0	0	0	0	0.0584461	0	0	0	0	0.190428	0	0	0	0	0	0
Darunavir/P10	0	0	0	0	0	0	0	0	0	0	0.270296	0	0	0	0	0	0	0	0	0.0945489	0	0	0	0	0	0.776157	0	0.00330455	0	0	0	0	0	0	0	0	0	0	0	0.199892	0	0	0	0	0	0
Tipranavir/P10	0	0	0	0	0	0	0	0	0	0	0	0	0	0	0	0	0	0	0	0.0204152	0	0	0	0	0	0	0	0	0	0	0	0	0	0	0	0	0	0	0	0.138316	0	0	0	0	0	0
TMC-126/P10	0	0	0	0	0.0409607	0	0	0.806916	0	0	0	0	0	0.672776	0	0	0	0	0	0	0	0	0	0	0	0.57074	0	0	0	0	0	0	0	0	0	0.0267126	0	0	0	0.176516	0	0	0	0	0	0
XV638/P10	0	0.147781	0.536533	0	0.0795256	0	0	0.00135915	0	0	0.444494	0	0	0.631431	0	0	0	0	0	0.0198647	0	0	0	0	0	0.12067	0	0.027452	0	0	0.0565038	0	0	0	0	0.0160673	0	0.46779	0	0.266258	0	0.0168924	0	0	0	0
Saquinavir/P11	0.3428	0	0.149749	0.0297873	0	0	0	0	0.0224328	0	0	0	0	0	0	0.414565	0	0	0	0.0160151	0	0	0	0	0	0	0.0204293	0.362002	0	0	0	0	0	0	0	0	0	0	0	0	0	0.0432149	0	0	0	0
Ritonavir/P11	0	0	0	0.013159	0	0	0	0	0.0191889	0	0	0	0	0	0	0	0	0	0	5.85e-05	0	0	0	0	0	0.0074103	0.0211915	0	0	0	0.065575	0	0	0	0	0	0	0.580552	0	0	0	0	0	0	0	0
Indinavir/P11	0.023103	0	0	0.0308611	0.00430432	0	0	0	0.0206156	0	0	0	0	0	0	0	0	0	0	0	0	0	0	0.0507652	0	0	0.0499665	0	0	0.0130244	0.148879	0	0	0	0	0	0	0	0	0	0	0	0	0	0	0
Nelfinavir/P11	0	0	0.672528	0.0468806	0.00217433	0	0	0	0.0166936	0	0	0	0	0	0	0	0	0	0	0	0	0	0	0	0	0	0.0548837	0.0113768	0	0	0	0	0	0	0	0	0	0	0	0	0	0	0	0	0	0
Darunavir/P11	0	0	0	0	0	0	0	0	0	0	0.412535	0	0	0	0	0	0	0	0	0.00583877	0	0	0	0	0	0.0556124	0	0	0	0	0	0	0	0	0	0	0	0	0	0	0	0	0	0	0	0
Tipranavir/P11	0.28302	0	0	0	0	0	0	0	0	0	0	0	0	0	0	0	0	0	0	0.136884	0	0	0	0	0	0.433748	0	0.309257	0	0	0.0204319	0	0	0	0	0	0	0	0	0	0	0	0	0	0	0
TMC-126/P11	0	0	0.0435881	0	0	0	0	0	0	0	0	0	0	0	0	0	0.00431134	0	0	0	0	0	0	0	0	0	0	0	0	0	0	0	0	0	0	0	0	0	0	0	0	0.0302061	0	0	0	0
XV638/P11	0	0	0.734034	0	0.00793586	0	0	0.0142348	0	0	0.408273	0	0	0.494049	0	0	0	0	0	0.0579033	0	0	0	0	0	0.575784	0	0.00401519	0	0	0	0	0	0	0	0	0	0	0.061851	0	0	0.0296137	0	0	0	0
Saquinavir/P12	0	0	0.487891	0.0611747	0	0	0	0	0.0149451	0	0	0	0	0	0	0	0	0	0	0	0	0	0	0	0	0	0.0319306	0.0118364	0	0	0	0	0	0	0	0	0	0.000709142	0	0	0	0.000449113	0	0	0	0
Ritonavir/P12	0	0	0.307233	0.0272365	0.000383645	0	0	0.0172037	0	0	0	0	0	0	0	0	0	0	0	0	0	0	0	0.0936815	0	0	0.0209532	5.66e-05	0	0	0	0	0	0	0	0	0	0	0	0	0	0.00428657	0	0	0	0
Indinavir/P12	0	0	0.731961	0.0406574	0.0137266	0	0	0	0.0102537	0	0	0	0	0	0	0	0	0	0	0.00909828	0	0	0	0	0	0	0.0681934	0	0	0	0.025185	0	0	0	0	0.400253	0	0	0	0	0	0.0134419	0	0	0	0
Nelfinavir/P12	0	0	0.592238	0.0378534	0.00321527	0	0	0	0.0103138	0	0	0	0	0	0	0	0	0	0	0	0	0	0	0	0	0.346377	0.125596	0	0	0	0	0	0	0	0	0	0	0	0	0	0	0	0	0	0	0
Darunavir/P12	0	0	0.818932	0	0.00703557	0	0.0177867	0	0	0	0.09644	0	0	0	0	0	0	0	0	0.0208716	0	0	0	0	0	0	0	0.427849	0	0	0.78867	0	0	0	0	0.269158	0	0	0	0	0	0.0330016	0	0	0	0
Tipranavir/P12	0	0	0	0	0	0	0	0	0	0	0	0	0	0	0	0	0	0	0	0.0415393	0	0	0	0	0	0	0	7.5e-05	0	0.152012	0	0	0	0	0	0	0	0	0	0	0	0	0	0	0	0
TMC-126/P12	0	0	0.579733	0	0.379191	0	0	0.871902	0	0	0	0	0	0.411814	0	0	0	0	0	0.0653359	0	0	0	0	0	0.213868	0	0	0	0	0.0221392	0	0	0	0	0.0798579	0	0	0	0	0	0	0	0	0	0
XV638/P12	0	0	0.5085	0	0.0588989	0	0	0.0230616	0	0	0	0	0	0.011519	0	0.555378	0.262711	0	0	0.137907	0	0	0	0	0	0.563442	0	0.0908699	0	0.00185774	0	0	0.347744	0	0	0	0	0	0	0	0	0.033647	0	0	0	0
Saquinavir/P13	0	0.223611	0	0.0594066	0.0265322	0	0	0	0.0205981	0	0	0	0	0	0	0	0	0	0	0	0	0	0	0	0	0	0	0	0	0	0.171375	0.222357	0	0	0	0.0197078	0	0.0963709	0	0.255197	0	0	0	0	0	0
Ritonavir/P13	0	0.11688	0.0197663	0.0109274	0.0535694	0	0	0	0	0	0	0	0	0	0	0	0	0	0	0	0	0	0	0	0	0.925093	0	0	0	0	0.0667372	0.168992	0	0	0	0.18661	0	0	0	0.255197	0	0	0	0	0	0
Indinavir/P13	0	0	0	0.0481869	0	0	0	0	0	0	0	0	0	0	0	0.617174	0	0	0	0.500958	0	0	0	0	0	0	0.0688094	0	0	0	0.00611516	0	0	0	0	0.121536	0	0	0	0	0.160385	0	0	0	0	0
Nelfinavir/P13	0	0.129195	0	0.0329837	0.0254128	0	0	0	0	0	0	0	0	0	0	0	0	0	0	0	0	0	0	0	0	0	0	0	0	0	0	0	0	0	0	0	0	0.00656187	0	0.127255	0	0.00991302	0	0	0	0
Darunavir/P13	0	0.129195	0.667366	0	0	0	0	0	0	0	0	0	0	0	0	0	0	0	0	0	0	0	0	0	0	0.728036	0	0.0108418	0	0	0.931813	0.127941	0	0	0	0.33227	0	0	0	0.168306	0	0	0	0	0	0
Tipranavir/P13	0.299937	0.211296	0	0	0	0	0	0	0	0	0	0	0	0	0	0	0	0	0	0	0	0	0	0	0	0	0	0	0	0	0	0.168992	0	0	0	0	0	0.0651173	0	0.199892	0	0	0	0	0	0
TMC-126/P13	0	0	0.801933	0	0.00455043	0	0	0	0	0	0	0	0	0	0	0	0	0	0	0.033604	0	0	0	0	0	0.854117	0	0	0	0	0	0.11688	0	0	0	0	0	0	0	0.176516	0	0.0161936	0	0	0	0
XV638/P13	0.00910855	0.170246	0	0	0.536288	0	0	0	0	0	0	0	0	0	0	0	0	0	0	0	0	0	0	0	0	0	0	0	0	0	0.000873048	0.168992	0	0	0	0.0253645	0	0.00787674	0	0.187577	0	0	0	0	0	0
Saquinavir/P14	0	0	0	0.0547987	0	0	0	0	0	0	0	0	0	0	0	0.00357716	0	0	0	0.00253081	0	0	0	0.0242424	0	0	0.0348357	0.00487148	0	0	0	0	0	0	0	0	0	0	0	0	0	0.0268708	0	0	0	0
Ritonavir/P14	0.103992	0	0	0.0128995	0	0	0	0	0	0	0	0	0	0	0	0.000409443	0	0	0	0.194152	0	0	0	0	0	0	0.0156819	0.0542461	0	0	0	0	0	0	0	0	0	0.437714	0	0	0	0	0	0	0	0
Indinavir/P14	0	0	0.0157102	0.0348241	0.151591	0	0	0	0	0	0	0	0	0	0	0	0	0	0	0	0	0	0	0.136317	0	0.123889	0.0270474	0	0	0	0	0	0	0	0	0	0	0	0	0	0	0.0836806	0	0	0	0
Nelfinavir/P14	0	0	0.0223189	0.027816	0	0	0	0	0	0	0	0	0	0	0	0	0	0	0	0	0	0	0	0	0	0.0394576	0.0386348	0	0	0	0.0026476	0	0	0	0.0373282	0.543021	0	0	0	0	0	0	0	0	0	0
Darunavir/P14	0	0	0	0	0	0	0	0.772753	0	0	0	0	0	0.648939	0	0	0	0	0	0	0	0	0	0	0	0.628141	0	0	0	0.438118	0	0	0	0	0	0	0	0	0	0	0.160385	0	0	0	0	0
Tipranavir/P14	0	0	0	0	0	0	0	0	0	0	0	0	0	0	0	0	0	0	0	0.0534088	0	0	0	0	0	0	0	0.0914142	0	0	0	0	0	0	0	0	0	0	0	0	0	0	0	0	0	0
TMC-126/P14	0	0	0	0	0	0	0	0	0	0	0	0	0	0	0	0	0	0	0	0.00655289	0	0	0	0	0	0	0	0.0119827	0	0	0.983159	0	0	0	0	0.316574	0	0	0	0	0	0	0	0	0	0
XV638/P14	0	0	0.517372	0	0.0257568	0	0	0	0	0	0.227273	0	0	0	0	0	0	0	0	0.0678572	0	0	0	0.0221451	0	0.171372	0	0.025364	0	0	0.0199121	0	0	0	0	0.0108759	0	0.0968304	0.555742	0	0	0.0268217	0	0	0	0
Saquinavir/P15	0	0	0.0308	0	0.000380259	0	0	0.0267168	0.0127983	0	0	0	0.0195883	0.435884	0	0.630358	0.00913532	0	0	0	0	0	0	0.000330591	0	0.00599039	0.081467	0	0	0	0	0	0	0	0	0	0	0	0	0	0	0	0	0	0	0
Ritonavir/P15	0	0	0.455775	0	0	0	0	0.279486	0.0675334	0	0	0	0	0	0	0.248259	0	0	0	0	0	0	0	0.0155917	0	0	0.0111385	0.396752	0	0	0.105833	0	0	0	0	0	0	0	0	0	0	0	0	0	0	0
Indinavir/P15	0	0	0.0137552	0	0.455384	0	0	0	0.0474562	0	0	0	0	0	0	0.13531	0.00128851	0	0	0	0	0	0	0	0	0.641545	0.0337757	0.725376	0	0.00594073	0.339682	0	0	0	0	0	0	0	0	0	0	0	0	0	0	0
Nelfinavir/P15	0	0	0.0718034	0	0.398351	0	0	0	0	0	0.849951	0	0	0.00518932	0	0	0	0	0	0	0	0	0	0	0	0.0466812	0.0634163	0	0	0	0	0	0	0	0	0	0	0	0	0	0	0.0541738	0	0	0	0
Darunavir/P15	0	0	0.563416	0	0.00571531	0	0	0	0	0	0	0	0	0	0	0.00138963	0	0	0	0.027804	0	0	0	0.437873	0	0	0	0	0	0	0	0	0	0	0	0	0	0	0	0	0	0.00986687	0	0	0	0
Tipranavir/P15	0.0264254	0	0	0	0	0	0	0	0	0	0	0	0	0	0	0	0	0	0	0.402552	0	0	0	0	0	0.689685	0	0	0	0	0	0	0	0	0	0	0	0.0569187	0	0	0	0	0	0	0	0
TMC-126/P15	0	0	0.145932	0	0	0	0	0	0	0	0	0	0	0	0	0	0	0	0	0.00952174	0	0	0	0.652577	0	0.61711	0	0.0425802	0	0	0.275001	0	0	0	0	0.827414	0	0	0	0	0	0	0	0	0	0
XV638/P15	0	0	0	0	0	0	0	0.143417	0	0	0	0	0	0.0156715	0	0.109721	0	0	0	0.0678426	0	0	0	0.123606	0	0	0	0.352251	0	0	0	0	0	0	0	0	0	0.0272864	0	0	0	0	0	0	0	0
Saquinavir/P16	0	0	0	0.0588477	0	0	0	0	0	0	0	0	0	0	0.206625	0.000360176	0	0	0	0	0	0	0	0	0	0	0	0.00375598	0	0	0	0	0	0	0	0	0	0	0	0	0	0.00975268	0	0	0	0
Ritonavir/P16	0	0	0	0.0203941	0	0	0	0.133837	0	0	0	0	0	0	0.206625	0.302788	0	0	0	0	0	0	0	0	0	0	0	0.0112677	0	0	0.00349498	0	0	0	0	0	0	0	0	0	0	0	0	0	0	0
Indinavir/P16	0.226671	0	0.1826	0.0441227	0.0387898	0	0.0094448	0.163533	0	0	0	0	0	0	0.206625	0	0	0	0	0	0	0	0	0	0	0	0	0	0	0	0	0	0	0	0	0	0	0	0	0	0	0	0	0	0	0
Nelfinavir/P16	0	0	0	0.0573739	0.000859964	0	0	0	0	0	0	0	0	0	0.206625	0	0	0	0	0	0	0	0	0	0	0	0	0	0	0	0	0	0	0	0	0	0	0	0	0	0	0	0	0	0	0
Darunavir/P16	0	0	0	0	0	0	0	0.772753	0	0	0	0	0	0.648939	0	0	0	0	0	0	0	0	0	0	0	0.628141	0	0	0	0.438118	0	0	0	0	0	0	0	0	0	0	0.160385	0	0	0	0	0
Tipranavir/P16	0	0	0	0	0	0	0	0	0	0	0	0	0	0.00944379	0.206625	0	0	0	0	0.0330234	0	0	0	0	0	0	0	0	0	0	0	0	0	0	0	0	0	0	0	0	0	0.201739	0	0	0	0
TMC-126/P16	0	0	0.525873	0	0	0	0	0	0	0	0	0	0	0	0.206625	0	0	0	0	0	0	0	0	0	0	0.713091	0	0.0692609	0	0	0.989237	0	0	0	0	0.219164	0	0	0	0	0	0	0	0	0	0
XV638/P16	0	0	0	0	0	0	0	0	0	0	0	0	0	0	0.206625	0.151188	0.0692533	0	0	0	0	0	0	0	0	0	0	0	0	0	0	0	0	0	0	0	0	0	0	0	0	0	0	0	0	0
Saquinavir/P17	0	0	0	0.0243406	0	0	0	0	0	0	0	0	0	0	0	0	0	0	0	0	0	0	0	0	0	0	0.0265183	0.137181	0	0	0	0	0	0	0	0	0	0	0	0	0.160385	0	0	0	0	0
Ritonavir/P17	0	0	0	0	0	0	0	0	0.0303743	0	0	0	0	0	0	0.0356798	0	0	0	0	0	0	0	0	0	0	0.0103831	0	0	0	0	0	0	0	0	0	0	0	0	0	0	0	0	0	0.106647	0
Indinavir/P17	0	0	0	0.0481869	0	0	0	0	0	0	0	0	0	0	0	0.617174	0	0	0	0.500958	0	0	0	0	0	0	0.0688094	0	0	0	0.00611516	0	0	0	0	0.121536	0	0	0	0	0.160385	0	0	0	0	0
Nelfinavir/P17	0	0	0	0.0285849	0.0299073	0	0	0	0.0118041	0	0	0	0	0	0	0	0	0	0	0	0	0	0	0	0	0	0.0435101	0.0218895	0	0	0	0	0.0148758	0	0	0	0	0	0	0	0	0.0787439	0	0	0	0
Darunavir/P17	0	0	0	0	0	0	0	0.772753	0	0	0	0	0	0.648939	0	0	0	0	0	0	0	0	0	0	0	0.628141	0	0	0	0.438118	0	0	0	0	0	0	0	0	0	0	0.160385	0	0	0	0	0
Tipranavir/P17	0	0	0	0	0	0	0	0.0204667	0	0	0	0	0	0	0	0.00348199	0	0	0	0.00704001	0	0	0	0.248303	0	0	0	0	0	0	0	0	0	0	0	0	0	0	0	0	0	0	0	0	0	0
TMC-126/P17	0	0	0	0	0.0237994	0	0	0.822551	0	0	0	0	0	0.656544	0	0	0	0	0	0	0	0	0	0	0	0.458409	0	0	0	0	0	0	0	0	0	0.0258353	0	0	0	0	0	0	0	0	0	0
XV638/P17	0	0	0.541369	0	0.0348626	0	0	0	0	0	0.288468	0	0	0	0	0	0.183498	0	0	0.228028	0	0	0	0	0	0.0454568	0	0.0280647	0	0	0.0825901	0	0	0	0	0.210923	0	0	0	0	0	0.0140358	0	0	0	0
Saquinavir/P18	0	0	0	0.0243406	0	0	0	0	0	0	0	0	0	0	0	0	0	0	0	0	0	0	0	0	0	0	0.0265183	0.137181	0	0	0	0	0	0	0	0	0	0	0	0	0.160385	0	0	0	0	0
Ritonavir/P18	0.096235	0	0	0	0	0	0	0	0	0	0	0	0	0	0	0.356955	0	0	0	0	0	0	0	0.164012	0	0	0.0130963	0.0486183	0	0	0	0	0	0	0	0	0	0	0	0	0	0	0	0	0	0
Indinavir/P18	0	0	0	0	0.374286	0	0	0.025768	0	0	0	0	0	0	0	0	0	0	0	0	0	0	0	0	0	0	0.0369381	0.00554022	0	0	0	0	0	0	0	0	0	0.36919	0	0	0	0	0	0	0	0
Nelfinavir/P18	0	0	0.79626	0	9.07e-05	0	0	0	0	0	0	0	0	0	0	0	0	0	0	0.000300339	0	0	0	0	0	0.0555764	0.0557996	0.022117	0	0	0	0	0	0	0	0	0	0	0	0	0	0.0229184	0	0	0	0
Darunavir/P18	0	0	0	0	0	0	0	0.772753	0	0	0	0	0	0.648939	0	0	0	0	0	0	0	0	0	0	0	0.628141	0	0	0	0.438118	0	0	0	0	0	0	0	0	0	0	0.160385	0	0	0	0	0
Tipranavir/P18	0	0	0	0	0	0	0	0	0	0	0	0	0	0	0	0	0	0	0	0.0388217	0	0	0	0	0	0.592683	0	0	0	0	0.0465205	0	0	0	0.011259	0.212895	0	0	0	0	0	0	0	0	0	0
TMC-126/P18	0	0	0	0	0.0335425	0	0	0.639964	0	0	0	0	0	0.809123	0	6.16e-05	0	0	0	0.114487	0	0	0	0	0	0	0	0	0	0	0	0	0	0	0	0	0	0	0	0	0	0.022798	0	0	0	0
XV638/P18	0	0	0.990071	0	0.00961455	0	0.000606325	0	0	0	0.151336	0	0	0	0	0	0.0252135	0	0	0.0257297	0	0	0	0.0154352	0	0.473335	0	0.0246581	0	0	0.0188352	0	0	0	0	0	0	0.388623	0	0	0	0.195594	0	0	0	0
Saquinavir/P19	0	0	0	0.0243406	0	0	0	0	0	0	0	0	0	0	0	0	0	0	0	0	0	0	0	0	0	0	0.0265183	0.137181	0	0	0	0	0	0	0	0	0	0	0	0	0.160385	0	0	0	0	0
Ritonavir/P19	0	0	0	0.0349784	0.127463	0	0.00510549	0.199713	0	0	0	0	0	0	0	0.135665	0	0	0	0	0	0	0	0.298225	0	0	0.0160082	0	0	0	0	0	0	0	0	0	0	0	0	0	0	0	0	0	0	0
Indinavir/P19	0	0	0	0.0394763	0.139426	0	0	0.0135795	0	0	0	0	0	0.131949	0	0	0	0	0	0	0	0	0	0	0	0.0217747	0.0697957	0	0	0	0	0	0	0	0	0	0	0.0383346	0	0	0	0	0	0	0	0
Nelfinavir/P19	0	0	0	0.0313937	0.0124269	0	0	0	0	0	0	0	0.249514	0	0	0	0	0	0	0.222292	0	0	0	0	0	0	0.0581246	0	0	0	0	0	0	0	0	0	0	0	0	0	0	0	0	0	0	0
Darunavir/P19	0	0	0	0	0	0	0	0.772753	0	0	0	0	0	0.648939	0	0	0	0	0	0	0	0	0	0	0	0.628141	0	0	0	0.438118	0	0	0	0	0	0	0	0	0	0	0.160385	0	0	0	0	0
Tipranavir/P19	0	0	0	0	0	0	0	0.0346354	0	0	0	0	0	0	0	0.0896763	0.505593	0	0	0.127704	0	0	0	0	0	0	0	0	0	0	0	0	0	0	0	0	0	0	0	0	0	0	0	0	0	0
TMC-126/P19	0	0	0	0	0	0	0	0.0156411	0	0	0	0	0	0.287292	0	0	0	0	0	0.0414233	0	0	0	0	0	0	0	0	0	0	0.850958	0	0	0	0	0.608353	0	0	0	0	0	0	0	0	0	0
XV638/P19	0.104452	0	0.388714	0	0	0	0	0	0	0	0	0	0	0	0	0	0	0	0	0.0767921	0	0	0	0	0	0	0	0	0	0	0	0	0	0	0	0	0	0.00359584	0.257887	0	0	0	0	0	0	0
Saquinavir/P20	0	0	0	0	0	0	0.745243	0.471217	0.144905	0	0	0	0	0	0	0.0119846	0.0439767	0	0	0	0	0	0	0	0	0	0	0	0	0	0	0	0	0	0	0	0	0	0	0	0	0	0	0	0	0
Ritonavir/P20	0	0	0.0128163	0.143601	0	0	0.000105152	0	0	0	0	0	0	0	0	0	0	0	0	0	0	0	0	0.152384	0	4.56e-05	0	0	0	0	0	0	0	0	0	0	0	0	0	0	0	0	0	0	0	0
Indinavir/P20	0	0	0.768612	0.0751301	0.0939912	0	0.0104292	0.0223987	0	0	0	0	0	0	0	0	0	0	0	0	0	0	0	0	0	0.974803	0	0.0564436	0	0	0.58411	0	0	0	0	0	0	0	0	0	0	0	0	0	0	0
Nelfinavir/P20	0	0	0.0207999	0.0236169	0.00502091	0	0	0	0.0265477	0	0	0	0	0	0	0.00378252	0	0	0	0	0	0	0	0	0	5.48e-05	0	0	0	0	0	0	0	0	0	0	0	0	0	0	0	0	0	0	0	0
Darunavir/P20	0	0	0.910114	0	0	0	0	0.986109	0	0	0	0	0	0.222832	0	0	0	0	0	0	0	0	0	0	0	0.967634	0	0	0	0.012236	0	0	0.469932	0	0	0	0.127939	0	0	0	0	0	0	0	0	0
Tipranavir/P20	0.379395	0	0	0	0	0	0	0	0	0	0	0	0	0	0	0	0	0	0	0	0	0	0	0	0	0	0	0	0	0	0	0	0	0	0	0	0.161644	0.0223062	0	0	0	0.147061	0	0	0	0
TMC-126/P20	0	0	0	0	0	0	0	0	0	0	0	0	0	0	0	0	0	0	0	0	0	0	0	0	0	0.838851	0	0	0	0	0.932237	0	0	0	0	0.0899082	0	0	0	0	0	0	0	0	0	0
XV638/P20	0	0	0.461003	0	0.0010103	0	0	0	0	0	0	0	0	0	0	0.597803	0.361799	0	0	0.131869	0	0	0	0	0	0.515213	0	0	0	0	0.0387275	0	0	0	0	0	0.188467	0	0	0	0	0.0277034	0	0	0	0
Saquinavir/P21	0	0	0.366005	0.0221285	0	0	0	0	0	0	0	0	0	0	0	0	0	0.308733	0	0.0285322	0	0	0	0	0.215572	0.235285	0	0	0	0	0	0	0	0	0	0	0	0.023838	0	0.123322	0	0	0	0.121671	0	0
Ritonavir/P21	0	0	0	0.0118623	0	0	0	0	0	0	0	0	0	0	0	0.0479012	0	0.255368	0	0.0268109	0	0.11061	0	0.158097	0.215572	0	0	0	0	0	0	0	0	0	0	0	0	0	0.0219624	0.146698	0	0.0556091	0	0.132732	0	0
Indinavir/P21	0	0	0.491794	0.0583281	0.414168	0	0	0	0.0124279	0	0	0	0	0	0	0	0	0	0	0	0	0	0	0	0	0.0173956	0.10979	0	0	0	0.00601136	0	0	0	0	0	0	0	0	0	0	0	0	0	0	0
Nelfinavir/P21	0	0	0	0.027143	0	0	0	0	0	0	0	0	0	0	0	0	0	0.227716	0	0.0334243	0	0	0	0	0.174522	0	0	0	0	0	0	0	0	0	0	0	0	0.468871	0	0.202003	0	0	0	0.121671	0	0
Darunavir/P21	0	0	0	0	0.0402469	0	0	0.105736	0	0	0	0	0	0.38982	0	0	0	0.268766	0	0	0	0	0	0	0.166312	0.526019	0	0	0	0	0	0	0.26094	0	0	0	0	0	0	0.135637	0	0	0	0.121671	0	0
Tipranavir/P21	0.611048	0	0	0	0	0	0	0	0	0	0	0	0	0	0	0	0	0	0	0.0252629	0	0	0	0	0	0	0	0	0	0.361883	0	0	0	0	0	0	0	0	0	0.157759	0	0.068016	0	0	0	0
TMC-126/P21	0	0	0.308824	0	0	0	0	0	0	0	0	0	0	0	0	0	0	0.143676	0	0	0	0	0	0	0	0.42342	0	0.0214254	0	0	0	0	0	0	0	0	0	0	0.0042495	0.135637	0	0	0	0	0	0
XV638/P21	0.206347	0	0	0	0	0	4.27e-05	0.113469	0	0	0	0	0	0	0	0.134065	0	0.308733	0	0.630846	0	0	0	0	0.133472	0	0	0	0	0	0	0	0	0	0	0	0	0.0349677	0	0.157759	0	0.0689554	0	0	0	0
Saquinavir/P22	0	0	0.607916	0.0329463	0.00508157	0	0	0	0.0385206	0	0	0	0	0	0	0	0	0	0	0	0	0	0	0	0	1.45e-05	0.0210158	0.00679627	0	0	0	0	0	0	0	0	0.189297	0	0	0	0	0	0	0	0	0
Ritonavir/P22	0	0.140256	0.258785	0	0	0	0	0	0.0278611	0	0	0	0	0	0	0.0363209	0	0	0	0.00047551	0	0	0	0	0	0	0	0	0	0	0.00304049	0	0	0	0	0.0118491	0	0	0	0	0	0	0	0	0	0
Indinavir/P22	0	0	0.491794	0.0583281	0.414168	0	0	0	0.0124279	0	0	0	0	0	0	0	0	0	0	0	0	0	0	0	0	0.0173956	0.10979	0	0	0	0.00601136	0	0	0	0	0	0	0	0	0	0	0	0	0	0	0
Nelfinavir/P22	0	0	0	0	8.32e-05	0	0	0	0	0	0	0	0	0	0	0	0	0	0	0	0	0	0	0.00184552	0	0.188148	0.042812	0	0	0	0	0.10867	0	0	0	0	0	0	0	0	0	0	0	0	0	0
Darunavir/P22	0	0	0	0	0	0	0	0	0	0	0.0726343	0	0	0	0	0	0	0	0	0	0	0	0	0	0	0.306691	0	0	0	0	0.347458	0	0	0	0	0.114094	0	0	0	0	0	0	0	0	0	0
Tipranavir/P22	0.0163635	0.163632	0	0	0	0	0	0	0	0	0	0	0	0	0	0	0	0	0	0	0	0	0	0	0	0.259472	0	0.0312603	0	0.00167343	0	0.222357	0	0	0	0	0	0	0	0	0	0	0	0	0	0
TMC-126/P22	0	0	0	0	0.0245454	0	0	0	0	0	0	0	0	0	0	0	0	0	0	0	0	0	0	0	0	0.0293408	0	0	0	0	0	0.170246	0	0	0	0	0	0	0	0	0	0	0	0	0	0
XV638/P22	0	0	0.584414	0	0	0	0	0.01002	0	0	0	0	0	0	0	0	0	0	0	0.160347	0	0	0	0	0	0.715142	0	0	0	0	0.0247934	0.181307	0	0	0	0	0	0	0	0	0	0	0	0	0	0
Saquinavir/P23	0	0	0.607916	0.0329463	0.00508157	0	0	0	0.0385206	0	0	0	0	0	0	0	0	0	0	0	0	0	0	0	0	1.45e-05	0.0210158	0.00679627	0	0	0	0	0	0	0	0	0.189297	0	0	0	0	0	0	0	0	0
Ritonavir/P23	0	0	0	0.0145421	0.0326516	0	0	0	0	0	0	0	0	0	0.223217	0	0	0	0	0	0	0	0	0	0	0	0.0192748	0	0	0	0.116921	0	0	0	0	0	0	0.00662719	0.0106102	0	0	0	0	0	0	0
Indinavir/P23	0.0114102	0	0	0.0479481	0.00186284	0	0	0	0	0	0	0	0	0	0.223217	0.000832629	0	0	0	0.0154491	0	0	0	0	0	0	0.0264984	0.264647	0	0.0251613	0.217517	0	0	0	0	0	0	0	0	0	0	0	0	0	0	0
Nelfinavir/P23	0.31059	0	0	0.0546097	0	0	0	0	0	0	0	0	0	0	0.107384	0	0	0	0	0	0	0	0	0	0	0	0.0252746	0	0	0	0	0	0	0	0	0	0	0	0	0	0	0.00124185	0	0	0	0
Darunavir/P23	0	0	0	0	0	0	0	0	0	0	0.0726343	0	0	0	0	0	0	0	0	0	0	0	0	0	0	0.306691	0	0	0	0	0.347458	0	0	0	0	0.114094	0	0	0	0	0	0	0	0	0	0
Tipranavir/P23	0	0	0.40974	0	0	0	0	0.0159128	0	0	0	0	0.0196411	0.147902	0.223217	0	0	0	0	0	0	0	0	0	0	0	0	0.0297327	0	0	0	0	0	0	0	0	0	0	0	0	0	0.0695891	0	0	0	0
TMC-126/P23	0	0	0	0	0	0	0	0	0	0	0	0	0	0	0.223217	0	0	0	0	0.0525085	0	0	0	0	0	0	0	0	0	0	0.930253	0	0	0	0	0.356792	0	0	0	0	0	0	0	0	0	0
XV638/P23	0	0	0.457133	0	0.0365466	0	0	0.0274594	0	0	0	0	0	0.247767	0.223217	0	0	0	0	0	0	0	0	0	0	0.54913	0	0.0163016	0	0	0.0755519	0	0	0	0	0.0113775	0	0.444318	0.381678	0	0	0.114394	0	0	0	0
Saquinavir/P24	0	0	0	0	0	0	0	0.184284	0	0	0	0	0.31554	0.0105979	0	0.0877402	0	0	0	0	0	0	0	0.00111743	0	0	0.0401853	0	0	0	0	0	0	0	0	0	0.142133	0	0	0	0	0.0628793	0	0	0	0
Ritonavir/P24	0	0	0.50857	0	0	0	0	0	0	0	0	0	0	0	0	0	0	0	0	0.0142851	0	0	0	0	0	0.160757	0.017783	0	0	0	0	0	0	0	0	0	0.209544	0.00035095	0.0277276	0	0	0	0	0	0	0
Indinavir/P24	0	0	0.491794	0.0583281	0.414168	0	0	0	0.0124279	0	0	0	0	0	0	0	0	0	0	0	0	0	0	0	0	0.0173956	0.10979	0	0	0	0.00601136	0	0	0	0	0	0	0	0	0	0	0	0	0	0	0
Nelfinavir/P24	0	0	0	0	0.000368101	0	0	0	0	0	0	0	0	0	0	0	0	0	0	0.0032243	0	0	0	0	0	0	0.0406744	4.28e-05	0	0	0	0	0	0	0	0	0.142133	0	0	0	0	0	0	0	0	0
Darunavir/P24	0	0	0	0	0	0	0	0	0	0	0.0726343	0	0	0	0	0	0	0	0	0	0	0	0	0	0	0.306691	0	0	0	0	0.347458	0	0	0	0	0.114094	0	0	0	0	0	0	0	0	0	0
Tipranavir/P24	0	0	0	0	0	0	0	0	0	0	0	0	0	0	0	0	0	0	0	0	0	0	0	0	0	0	0	0	0	0	0.510868	0	0	0	0	0.301762	0.197439	0	0	0	0	0.252571	0	0	0	0
TMC-126/P24	0	0	0.588417	0	0.207644	0	0	0.167072	0	0	0	0	0	0.2877	0	0	0	0	0	0	0	0	0	0	0	0.125285	0	0	0	0	0.0424788	0	0	0	0	0.148643	0.197439	0	0	0	0	0	0	0	0	0
XV638/P24	0	0	0.90802	0	0.00235012	0	0	0.161041	0	0	0	0	0	0.0230854	0	0.501941	0	0	0	0.298728	0	0	0	0	0	0.635079	0	0.168237	0	0	0	0	0	0	0	0	0.209544	0	0	0	0	0.0198979	0	0	0	0
Saquinavir/P25	0	0	0.607916	0.0329463	0.00508157	0	0	0	0.0385206	0	0	0	0	0	0	0	0	0	0	0	0	0	0	0	0	1.45e-05	0.0210158	0.00679627	0	0	0	0	0	0	0	0	0.189297	0	0	0	0	0	0	0	0	0
Ritonavir/P25	0.000450362	0	0	0.0149837	0.144006	0	0	0.183023	0.0519061	0	0	0	0	0	0	0	0	0	0	0	0	0	0	0.0149675	0	0	0.0188768	0.0145601	0	0	0	0	0	0	0	0	0	0.578076	0	0	0	0	0	0	0	0
Indinavir/P25	0	0	0.491794	0.0583281	0.414168	0	0	0	0.0124279	0	0	0	0	0	0	0	0	0	0	0	0	0	0	0	0	0.0173956	0.10979	0	0	0	0.00601136	0	0	0	0	0	0	0	0	0	0	0	0	0	0	0
Nelfinavir/P25	0	0	0.20884	0.0483751	0	0	0	0	0.0127936	0	0	0	0	0	0	0	0	0	0	0	0	0	0	0	0	0	0.042822	0.095606	0	0	0	0	0	0	0.330402	0	0	0	0	0	0	0	0	0	0	0
Darunavir/P25	0	0	0	0	0	0	0	0	0	0	0.0726343	0	0	0	0	0	0	0	0	0	0	0	0	0	0	0.306691	0	0	0	0	0.347458	0	0	0	0	0.114094	0	0	0	0	0	0	0	0	0	0
Tipranavir/P25	0	0	0	0	0.00378161	0	0	0	0	0	0	0	0	0	0	0	0	0	0	0.0105119	0	0	0	0.220753	0	0	0	0	0	0	0	0	0	0	0	0	0	0	0	0	0	0.0285325	0	0	0	0
TMC-126/P25	0	0	0	0	0	0	0	0	0	0	0	0	0	0	0	0	0.0111908	0	0	0.0287615	0	0	0	0	0	0.0109477	0	0	0	0	0	0	0	0	0	0	0	0	0	0	0	0	0	0	0	0
XV638/P25	0	0	0.36671	0	0	0	0.000816653	0	0	0	0.274308	0	0	0	0	0	0.166129	0	0	0.255077	0	0	0	0	0	0.855961	0	0	0	0	0.406395	0	0	0	0	0	0	0	0	0	0	0.0297131	0	0	0	0
Saquinavir/P26	0	0	0.0351962	0.0220272	0.142916	0	0	0	0.0195057	0	0	0	0	0	0.143486	0	0	0	0	0.11662	0	0	0.138263	0	0	0.00438973	0.0318629	0.0256026	0	0	0	0	0	0	0	0	0	0	0	0	0	0.0968547	0	0.165915	0	0
Ritonavir/P26	0	0	0	0.0140722	0.457422	0	0	0.0729399	0.0834045	0	0	0	0	0	0.143486	0	0	0	0	0	0	0	0.154854	0	0	0	0.0127434	0.417283	0	0	0	0	0	0	0	0	0	0	0	0	0	0.00239072	0	0.255143	0	0
Indinavir/P26	0	0	0	0.0681942	0.534478	0	0	0	0.0230792	0	0	0	0	0	0.143486	0	0	0	0	0	0	0	0.188037	0.00297544	0	0	0.0589252	0.000308018	0	0	0	0	0	0	0	0	0	0.0542654	0	0	0	0	0	0.182507	0	0
Nelfinavir/P26	0	0	0.571827	0.0485134	0.201996	0	0	0	0.0184844	0	0	0	0	0	0.143486	0	0	0	0	0	0	0	0.116141	0	0	0	0.0330797	0.0895294	0	0.00202024	0.0153724	0	0.031659	0	0	0	0	0	0	0	0	0	0	0.11061	0	0
Darunavir/P26	0	0	0	0	0.0392501	0	0	0.967253	0	0	0	0	0	0.573676	0.143486	0	0	0	0	0.0570116	0	0	0.154854	0	0	0	0	0	0	0	0	0	0.0756772	0	0	0	0	0	0	0	0	0	0	0.165915	0	0
Tipranavir/P26	0	0	0	0	0	0	0.109961	0	0	0	0	0	0	0	0.204014	0	0.615767	0	0	0.0365366	0	0	0	0	0	0	0	0	0	0	0	0	0	0	0	0	0	0	0	0	0	0	0	0.165915	0	0
TMC-126/P26	0	0	0.0462366	0	0.347968	0	0	0.232449	0	0	0	0	0	0.242967	0.143486	0	0	0	0	0	0	0	0	0	0	0.660519	0	0	0	0	0	0	0	0	0	0	0	0	0	0	0	0	0	0.165915	0	0
XV638/P26	0.000989638	0	0.810787	0	0.00625009	0	0	0	0	0	0	0	0	0	0.204014	0.00137337	0	0	0	0	0	0	0.167169	0	0	0.623929	0	0.0110056	0	0	0	0	0	0	0	0	0	0	0	0	0	0.174469	0	0	0	0
Saquinavir/P27	0.000366003	0	0.371182	0.039443	0	0	0	0	0.0146675	0	0	0	0	0	0	0	0	0	0	0	0	0	0	0	0	0	0.057871	5.36e-05	0	0	0	0	0	0	0	0	0	0.0200973	0	0	0	0.00043333	0	0	0	0
Ritonavir/P27	0	0	0	0.0106901	0.0135335	0	0	0.267674	0.101743	0	0	0	0	0	0	0.170433	0	0	0	0.0381193	0	0	0	0.63885	0	0.485164	0.0110426	0	0	0	0.000883594	0	0	0	0	0	0	0	0	0	0	0	0	0	0	0
Indinavir/P27	0.0216239	0	0	0.0577465	0	0	0	0	0.0145715	0	0	0	0	0	0	0	0	0	0	0	0	0	0	0	0	0.607154	0.158687	0.0104362	0	0.0498817	0	0	0	0	0	0	0	0	0	0	0	0	0	0	0	0
Nelfinavir/P27	0.0791855	0	0.419162	0.0853913	0	0	0	0	0.010675	0	0	0	0	0	0	0	0	0	0	0	0	0	0	0	0	0.693528	0.150844	0.0044221	0	0	0	0	0	0	0	0	0	0	0	0	0	0	0	0	0	0
Darunavir/P27	0	0	0.039197	0	0	0	0.389126	0	0	0	0	0	0	0	0	0	0	0	0	0.00736711	0	0	0	0	0	0.777804	0	0	0	0	0.901889	0	0	0	0	0.49928	0	0	0	0	0	0	0	0	0	0
Tipranavir/P27	0.379395	0	0	0	0	0	0	0	0	0	0	0	0	0	0	0	0	0	0	0	0	0	0	0	0	0	0	0	0	0	0	0	0	0	0	0	0.161644	0.0223062	0	0	0	0.147061	0	0	0	0
TMC-126/P27	0	0	0	0	0	0	0	0	0	0	0	0	0	0	0	0.559868	0	0	0	0.0804997	0	0	0	0.981133	0	0	0	0	0	0	0	0	0	0	0	0	0	0	0	0	0	0	0	0	0	0
XV638/P27	0.00221636	0	0.196595	0	0	0	0	0	0	0	0	0	0	0	0	0	0	0	0	0	0	0	0	0.403038	0	0	0	0	0	0	0	0	0	0	0	0	0	0.00032642	0	0	0	0	0	0	0	0
Saquinavir/P28	0	0	0.651636	0.0144022	0	0	0.502239	0	0.0440981	0	0	0	0	0	0	0.429525	0	0.147781	0	0.0548259	0	0	0	0	0	0.00780922	0	0.0107485	0	0	0	0	0	0	0	0	0	0	0	0	0	0.0220172	0	0.244082	0	0
Ritonavir/P28	0	0	0	0.0108255	0	0	0	0.672353	0	0	0	0	0	0	0	0	0	0	0	0.914001	0	0	0.191457	0	0	0	0	0	0	0	0	0	0	0	0	0	0	0.414329	0	0	0	0.312993	0	0	0	0
Indinavir/P28	0	0	0.638222	0.0583776	0.0626696	0	0	0	0.0301177	0	0	0	0	0	0	0	0.687201	0.10673	0	0.0020887	0	0	0.11061	0	0	0	0	0.0168452	0	0	0	0	0	0	0	0	0	0.269705	0	0	0	0	0	0	0	0
Nelfinavir/P28	0	0	0.916617	0.0328417	0	0	0	0	0	0	0.0132301	0	0	0	0	0	0	0.135465	0	0	0	0	0	0	0	0.030107	0	0.0298656	0	0	0	0	0	0	0	0	0	0	0	0	0	0	0	0.132732	0	0
Darunavir/P28	0	0	0.489874	0	0	0	0	0	0	0	0.127277	0	0	0	0	0	0	0	0	0	0	0	0	0	0	0.482201	0	0.111026	0	0	0.961714	0	0	0	0	0.30469	0	0	0	0	0	0	0	0	0	0
Tipranavir/P28	0.152606	0	0.706324	0	0	0	0	0	0	0	0	0	0	0	0	0	0	0.135465	0	0.0436126	0	0	0	0	0	0.0194772	0	0.00589948	0	0	0	0	0	0	0	0	0	0	0	0	0	0	0	0	0	0
TMC-126/P28	0	0	0.050058	0	0	0	0	0	0	0	0	0	0	0	0	0	0	0	0	0.00802969	0	0	0	0	0	0.690089	0	0.114641	0	0	0.92119	0	0	0	0	0.511251	0	0	0	0	0	0	0	0	0	0
XV638/P28	0.0686975	0	0.422984	0	0	0	0	0	0	0	0	0	0	0	0	0.0133797	0	0.170246	0	0	0	0	0.133986	0	0	0.503991	0	0.0863912	0	0	0	0	0	0	0	0	0	0	0	0	0	0.564815	0	0.27778	0	0
Saquinavir/P29	0	0	0.128809	0.0149291	0	0	0	0.144152	0.053644	0	0	0	0	0	0	0.407266	0	0	0	0	0	0	0	0	0	0	0.0110177	0.0258044	0	0	0	0.166141	0	0	0	0	0	0	0	0.219506	0	0.041282	0	0	0	0
Ritonavir/P29	0	0.166312	0	0.0902795	0.00253291	0	0	0	0.0144129	0	0	0	0	0	0	0	0	0	0	0.515055	0	0	0.11061	0	0	0.0366709	0.039123	0.447264	0	0	0.257461	0.166141	0	0	0	0	0	0	0	0.291402	0	0	0	0	0	0
Indinavir/P29	0	0.153997	0.635465	0.057918	0.0453803	0	0	0.0168161	0.0168915	0	0	0	0	0.406286	0	0.501958	0	0	0	0	0	0	0	0	0	0	0.0427025	0.384818	0	0	0	0.153825	0	0	0	0	0	0	0	0.274811	0	0.00432211	0	0	0	0
Nelfinavir/P29	0	0	3.97e-06	0.0495511	0	0	0	0.0186754	0.0104188	0	0	0	0	0	0	0	0	0	0	0	0	0	0.11061	0	0	0.551092	0.126406	0.432167	0	0	0	0.104565	0	0	0	0	0	0	0	0.279087	0	0	0	0	0	0
Darunavir/P29	0	0	0	0	0	0	0	0	0	0	0	0	0	0	0	0	0	0	0	0.0996155	0	0	0	0.954721	0	0	0	0	0	0	0	0	0	0	0	0	0	0	0	0	0	0.200267	0	0	0	0
Tipranavir/P29	0	0	0.917736	0	0.000172496	0	0	0	0	0	0	0	0	0	0	0	0	0	0	0	0	0	0	0	0	0.017184	0	0	0	0	0.128253	0.166141	0	0	0	0.0999221	0	0	0	0.274811	0	0	0	0	0	0
TMC-126/P29	0	0	0.178469	0	0	0	0	0	0	0	0	0	0	0.0365244	0	0	0	0	0	0.0179163	0	0	0	0	0	0.729437	0	0.367962	0	0	0.949751	0.12509	0	0	0	0.729497	0	0	0	0.219506	0	0	0	0	0	0
XV638/P29	0	0	0.47067	0	0.123533	0	0	0.231475	0	0	0	0	0	0	0	0.00159818	0.0196931	0	0	0.0960096	0	0	0	0	0	0.500002	0	0	0	0	0.136702	0.166141	0	0	0	0	0	0	0	0.219506	0	0.11184	0	0	0	0
Saquinavir/P30	0	0	0.00057686	0.0329495	0	0	0	0.0407584	0	0	0	0	0.231753	0.0587339	0.204014	0	0	0	0	0	0	0	0	0	0	0.00192586	0.0698242	0	0	0	0	0	0	0	0	0	0	0	0	0	0	0	0	0	0	0
Ritonavir/P30	0	0	0.610254	0.0116302	0	0	0	0.00863084	0	0	0	0	0	0.627552	0	0	0	0	0	0	0	0	0	0	0	0	0.0115526	0.0273491	0	0	0	0	0	0	0	0	0	0	0	0	0	0	0	0	0	0
Indinavir/P30	0	0	0	0.0535121	0	0	0	0	0.0162128	0	0	0	0	0	0	0	0	0	0	0.0543272	0	0	0	0	0	0	0.0629409	0	0	0	0	0	0	0	0	0	0	0	0	0	0	0	0	0	0	0
Nelfinavir/P30	0	0	0.821942	0.174006	0.0139069	0	0	0	0.0128388	0	0	0	0	0	0.143486	0	0	0	0	0	0	0	0	0	0	0.408839	0.0620551	0	0	0	0	0	0	0	0	0	0	0	0	0	0	0	0	0	0	0
Darunavir/P30	0	0	0	0	0.492531	0	0	0.939075	0	0	0	0	0	0.731384	0.204014	0	0	0	0	0	0	0	0	0	0	0.0310296	0	0	0	0	0	0	0	0	0	0	0	0	0	0	0	0.0222128	0	0	0	0
Tipranavir/P30	0	0	0	0	0.381519	0	0	0	0	0	0	0	0	0	0.204014	0	0	0	0	0	0	0	0	0	0	0	0	0	0	0	0	0	0	0	0	0	0	0	0	0	0	0	0	0	0	0
TMC-126/P30	0	0	0	0	0.291072	0	0	0.91252	0	0	0	0	0	0.660362	0.204014	0	0	0	0	0	0	0	0	0	0	0.017714	0	0	0	0	0.0752567	0	0	0	0	0	0	0	0	0	0	0.0205472	0	0	0	0
XV638/P30	0	0	0	0	0.0106223	0	0	0.0491962	0	0	0	0	0	0	0.143486	0.209978	0	0	0	0	0	0	0	0	0	0	0	0	0	0	0.11906	0	0	0	0	0.0108682	0	0.00184134	0	0	0	0	0	0	0	0
Saquinavir/P31	0	0	0.898355	0.134082	0.0653408	0	0	0	0.011549	0	0	0	0	0	0	0.0117345	0	0.265518	0	0	0	0	0	0.33781	0	0.701932	0.0445951	0	0	0	0	0	0	0	0	0	0	0	0	0	0	0	0	0	0	0
Ritonavir/P31	0	0	0.413363	0.0624099	0.00690345	0	0	0.0441746	0.0106315	0	0	0	0	0	0	0	0	0	0	0.0216713	0	0	0	0.132686	0	0	0.120386	0	0	0	0	0	0	0	0	0	0	0	0	0	0	0.0074371	0	0	0	0
Indinavir/P31	0	0	0.694918	0.14884	0	0	0	0	0.0119769	0	0	0	0	0	0	0.35675	0	0	0	0	0	0	0	0	0	0.0269543	0.0809663	0	0	0	0	0	0	0	0	0	0	0	0	0	0	0	0	0	0	0
Nelfinavir/P31	0.0476919	0	0.229076	0.0382962	0	0	0	0	0.0148223	0	0	0	0	0	0	0	0	0	0	0.085191	0	0	0	0	0	0	0.0248402	0	0	0	0	0	0	0	0	0	0	0	0	0	0	0	0	0	0	0
Darunavir/P31	0	0	0	0	0	0	0	0	0	0	0.460655	0	0	0	0	0	0	0	0	0.758519	0	0	0	0	0	0	0	0	0	0	0.751308	0	0	0.702917	0	0.062094	0	0	0	0	0	0	0	0	0	0
Tipranavir/P31	0	0	0.0156027	0	0	0	0	0.629718	0	0	0	0	0	0.0274258	0	0.0340837	0	0	0	0.356423	0	0	0	0	0	0.766027	0	0	0	0	0	0	0	0	0	0	0	0	0	0	0	0	0	0	0	0
TMC-126/P31	0	0	0	0	0	0	0	0	0	0	0	0	0	0	0	0	0	0	0	0.04953	0	0	0	0.852258	0	0	0	0	0	0	0.953416	0	0	0.606669	0	0.0861457	0	0	0	0	0	0.00821389	0	0	0	0
XV638/P31	0	0	0.636431	0	0.0190043	0	0	0	0	0	0	0	0	0	0	0	0	0	0	0.191273	0	0	0	0	0	0.64215	0	0.0152777	0	0.000154538	0.153837	0	0	0.434921	0	0.0506897	0	0	0	0	0	0	0	0	0	0
Saquinavir/P32	0	0	0	0.0523947	0	0	0	0	0	0	0	0	0	0	0	0	0	0	0	0	0	0	0	0	0	0	0.0190358	0.000450928	0	0	0	0	0	0	0	0	0	0	0	0	0	0	0	0	0	0
Ritonavir/P32	0	0	0	0.113814	0.26333	0	0	0	0.0127888	0	0	0	0	0	0	0	0	0	0	0.0386923	0	0	0	0	0	0	0.0432363	0.0162271	0	0	0	0	0	0	0	0	0	0	0	0	0	0.000190666	0	0	0	0
Indinavir/P32	0	0	0	0.0339299	0	0	0	0	0.0107976	0	0	0	0	0	0	0.0457807	0	0	0	0	0	0	0	0	0	0.0324976	0.0694768	0.234251	0	0	0	0	0	0	0	0	0	0	0	0	0	0	0	0	0	0
Nelfinavir/P32	0.0476919	0	0.229076	0.0382962	0	0	0	0	0.0148223	0	0	0	0	0	0	0	0	0	0	0.085191	0	0	0	0	0	0	0.0248402	0	0	0	0	0	0	0	0	0	0	0	0	0	0	0	0	0	0	0
Darunavir/P32	0	0	0.706687	0	0.00317265	0	0	0.0199602	0	0	0	0	0	0.118496	0	0	0	0	0	0.0349077	0	0	0	0	0	0	0	0	0	0.0219741	0	0	0.193993	0	0	0	0	0	0	0	0	0.0467235	0	0	0	0
Tipranavir/P32	0	0	0	0	0	0	0	0	0	0	0	0	0	0	0	0	0	0	0	0	0	0	0	0	0	0	0	0	0	0	0	0	0	0	0	0	0	0	0	0	0	0.0003638	0	0	0	0
TMC-126/P32	0	0	0.493913	0	0.0179536	0	0	0	0	0	0	0	0	0	0	0	0	0	0	0	0	0	0	0	0	0	0	0	0	0	0	0	0	0	0	0	0	0	0	0	0	0	0	0	0	0
XV638/P32	0	0	0.46527	0	0.0140179	0	0	0	0	0	0	0	0	0	0	0.399494	0.208823	0	0	0.216085	0	0	0	0.141894	0	0.102433	0	0	0	0	0	0	0	0	0	0	0	0.000257085	0	0	0	0	0	0	0	0
Saquinavir/P33	0	0	0	0.0199386	0	0	0	0	0	0	0	0	0	0	0	0	0	0	0	0	0	0	0	0	0	0	0.0162855	0	0	0	0.133021	0	0	0	0	0	0	0.230414	0	0.169163	0	0.134483	0	0	0	0
Ritonavir/P33	0	0	0.00041639	0.112555	0	0	0	0	0	0	0	0	0	0	0	0	0	0	0	0	0	0	0	0	0	0	0.0741279	0.359698	0	0	0	0	0	0	0	0	0	0.10661	0	0.265518	0	0	0	0	0	0
Indinavir/P33	0	0	0.67412	0.044937	0	0	0	0	0	0	0	0	0	0	0	0.230382	0	0	0	0	0	0	0	0	0	0.765488	0.158796	0	0	0	0	0	0	0	0	0	0	0	0	0	0	0	0	0	0	0
Nelfinavir/P33	0.0476919	0	0.229076	0.0382962	0	0	0	0	0.0148223	0	0	0	0	0	0	0	0	0	0	0.085191	0	0	0	0	0	0	0.0248402	0	0	0	0	0	0	0	0	0	0	0	0	0	0	0	0	0	0	0
Darunavir/P33	0	0	0.577497	0	0.0666037	0	0	0.878569	0	0	0	0.651105	0	0.129098	0	0	0	0	0	0	0	0	0	0	0	0.137993	0	0	0	0	0	0	0.357195	0	0	0	0	0	0	0	0	0	0	0	0	0
Tipranavir/P33	0	0	0	0	0.0566855	0	0	0.0101768	0	0	0	0	0	0	0	0	0	0	0	0.0214828	0	0	0	0.283176	0	0.936886	0	0	0	0	0	0	0	0	0	0	0	0	0	0	0	0.0836351	0	0	0	0
TMC-126/P33	0.494745	0	0.618905	0	0.0767866	0	0	0.876236	0	0	0	0.64567	0	0.136348	0	0	0	0	0	0	0	0	0	0	0	0.191014	0	0	0	0	0	0	0	0	0	0	0	0	0	0	0	0.0636796	0	0	0	0
XV638/P33	0.129763	0	0.0622985	0	0	0	0	0	0	0	0	0	0	0	0	0.0392856	0	0	0	0	0	0	0	0.206486	0	0.446773	0	0.014944	0	0	0	0	0	0	0	0	0	0	0	0	0	0.26642	0	0	0	0
Saquinavir/P34	0	0	0	0.0148252	0	0	0.0624507	0.747085	0.0413127	0	0	0	0	0	0.276647	2.02e-05	0	0	0	0.0427552	0	0	0	0	0	0	0.0201763	0	0	0	0	0	0	0	0	0	0	0	0	0	0	0.180372	0	0.184843	0	0.204629
Ritonavir/P34	0	0	0.0184737	0.0250892	0	0	0	0	0	0	0	0	0	0	0	0.657792	0	0	0	0	0	0	0	0.283112	0	0	0.01724	0.000101789	0	0	0	0	0	0	0	0	0	0	0	0	0	0.0224429	0	0.232282	0	0.204629
Indinavir/P34	0	0	0.716411	0.160954	0.0276963	0	0.00906587	0.897598	0.0118673	0	0	0	0	0	0	0.173817	0	0	0	0.0844293	0	0	0	0.00848937	0	0.00480324	0.0844618	0	0	0	0	0	0	0	0	0	0	0	0	0	0	0.000509006	0	0.143793	0	0.204629
Nelfinavir/P34	0.0476919	0	0.229076	0.0382962	0	0	0	0	0.0148223	0	0	0	0	0	0	0	0	0	0	0.085191	0	0	0	0	0	0	0.0248402	0	0	0	0	0	0	0	0	0	0	0	0	0	0	0	0	0	0	0
Darunavir/P34	0	0	0.564442	0	0.232088	0	0	0.869348	0	0	0	0	0	0.356104	0	0	0	0	0	0	0	0	0	0	0	0.228552	0	0	0	0	0	0	0.311058	0	0	0	0	0	0	0	0	0.0145418	0	0.121671	0	0.204629
Tipranavir/P34	0.298711	0	0	0	0	0	0	0	0	0	0	0	0	0	0.144223	0	0	0	0	0.0446295	0	0	0	0	0	0	0	0.00155845	0	0.00793157	0	0	0	0	0	0	0	0	0	0	0	0.0307447	0	0	0	0.204629
TMC-126/P34	0	0	0	0	0	0	0	0.872506	0	0	0	0	0	0.294606	0	0	0	0	0	0.133072	0	0	0	0	0	0	0	0	0	0	0.0992185	0	0	0	0	0	0	0	0	0	0	0.705599	0	0	0	0.204629
XV638/P34	0.0695956	0	0.0617059	0	0	0	0	0	0	0	0	0	0	0	0.132117	0.0458035	0	0	0	0.141765	0	0	0	0.200572	0	0.399551	0	0.266858	0	0	0.412662	0	0	0	0	0	0	0	0	0	0	0.201444	0	0	0	0.204629
Saquinavir/P35	0	0	0.251534	0.0154719	0.00837138	0	0.042508	0.462935	0.0243517	0	0	0	0	0.0114663	0	0.348615	0	0	0	0.0383957	0	0	0	0	0	0	0.0113826	0	0	0	0	0	0	0	0	0	0	0	0	0	0	0	0	0	0	0
Ritonavir/P35	0	0	0.00833472	0.0143769	0.252418	0	0	0	0.0615215	0	0	0	0	0	0	0	0	0	0	0	0	0	0	0.00926442	0	0.499067	0.0152475	0.147996	0	0	0.0464141	0	0	0	0	0.448245	0	0	0	0	0	0.00531561	0	0	0	0
Indinavir/P35	0	0	0	0.0580052	0	0	0	0.024614	0.0153797	0	0	0	0	0.560922	0	0	0	0	0	0	0	0	0	0	0	0.396401	0.0823753	0.0175177	0	0	0	0	0	0	0	0	0	0	0	0	0	0.088673	0	0	0	0
Nelfinavir/P35	0	0	0.214876	0.0296864	0.0414012	0	0	0	0	0	0	0	0.0427203	0	0	0	0	0	0	0	0	0	0	0	0	0.391528	0.0614569	0.108205	0	0	0	0	0	0	0	0	0	0	0	0	0	0	0	0	0	0
Darunavir/P35	0	0	0	0	0.178627	0	0	0	0	0	0	0	0	0	0	0	0	0	0	0	0	0	0	0	0	0.948189	0	0	0	0.0354855	0	0	0.0303893	0	0	0	0	0	0	0	0	0	0	0	0	0
Tipranavir/P35	0	0	0	0	0	0	0	0	0	0	0	0	0	0	0	0.575991	0	0	0	0	0	0	0	0	0	0.0508531	0	0.120874	0	0	0	0	0	0	0	0	0	0	0	0	0	0.0377517	0	0	0	0
TMC-126/P35	0	0	0.808037	0	0.420056	0	0	0.809389	0	0	0	0	0	0.634099	0	0	0	0	0	0	0	0	0	0	0	0.562915	0	0	0	0	0.0326558	0	0	0	0	0.171658	0	0	0	0	0	0.00632269	0	0	0	0
XV638/P35	0	0	0	0	0	0	0	0	0	0	0	0	0	0	0	0.0019256	0	0	0	0.350923	0	0	0	0.00880451	0	0	0	0	0	0	0	0	0	0	0	0	0	0.00235461	0	0	0	0	0	0	0	0
Saquinavir/P36	0	0	0.0518527	0.0272583	0.336965	0	0	0.00921321	0	0	0	0	0	0	0	0	0	0	0	0.00798596	0	0	0	0.0792763	0	0.46048	0.0471105	0.00801624	0	0	0	0	0	0	0	0	0	0.0406655	0	0	0	0	0	0	0	0
Ritonavir/P36	0	0	0	0.0540757	0.129948	0	0	0.0261673	0.0107988	0	0	0	0	0	0	0.00286368	0.268858	0	0	0	0	0	0	0.260786	0	0	0.0998369	0	0	0	0	0	0	0	0	0	0	0	0	0	0	0	0	0	0	0
Indinavir/P36	0	0	0.252685	0.0331511	0.155331	0	0	0	0.0355029	0	0	0	0	0	0	0	0.439356	0	0	0	0	0	0	0	0	0	0.0220422	0.0256925	0	0	0	0	0	0	0	0	0	0	0	0	0	0	0	0	0	0
Nelfinavir/P36	0	0	0	0.0329577	0.000132673	0	0	0	0	0	0	0	0	0	0	0	0	0	0	0.0186763	0	0	0	0	0	0	0.0525963	0.0327232	0	0	0	0	0	0	0	0	0	0.0372178	0	0	0	0	0	0	0	0
Darunavir/P36	0	0	0.848581	0	0	0	0	0	0	0	0.393725	0	0	0	0	0	0	0	0	0	0	0	0	0	0	0	0	0.174512	0	0	0.894243	0	0	0	0	0.876945	0	0	0	0	0	0	0	0	0	0
Tipranavir/P36	0	0	0.496024	0	0.0356039	0	0	0	0	0	0	0	0	0	0	0.0209328	0	0	0	0	0	0	0	0.00127068	0	0	0	0	0	0	0	0	0	0	0	0	0	0	0	0	0	0.0422213	0	0	0	0
TMC-126/P36	0	0	0.882505	0	0	0	0	0	0	0	0	0	0	0	0	0	0	0	0	0	0	0	0	0	0	0	0	0.166466	0	0	0.891075	0	0	0	0	0.904415	0	0	0	0	0	0	0	0	0	0
XV638/P36	0	0	0.698515	0	0.103186	0	0	0.14079	0	0	0	0	0	0.0429226	0	0.298925	0	0	0	0	0	0	0	0	0	0.619477	0	0.193978	0	0	0.0447301	0	0	0	0	0.0320443	0	0.0122182	0.480471	0	0	0.0859079	0	0	0	0
Saquinavir/P37	0	0	0	0.0492277	0	0	0	0	0	0	0	0	0	0	0	0	0	0	0	0.316361	0	0	0	0	0	0	0.0241283	0	0	0	0	0	0	0	0	0	0	0	0	0	0	0	0	0	0	0
Ritonavir/P37	0	0	0.610254	0.0116302	0	0	0	0.00863084	0	0	0	0	0	0.627552	0	0	0	0	0	0	0	0	0	0	0	0	0.0115526	0.0273491	0	0	0	0	0	0	0	0	0	0	0	0	0	0	0	0	0	0
Indinavir/P37	0.276838	0	0.0284991	0.0725204	0.400218	0	0	0	0	0	0	0	0	0	0	0	0	0	0	0.0856126	0	0	0	0	0	0.00716645	0.068137	0.0144944	0	0	0	0	0	0	0	0	0	0	0	0	0	0	0	0	0	0
Nelfinavir/P37	0	0	0.0221304	0.0579129	0	0	0	0	0.0158718	0	0	0	0	0	0	0	0	0	0	0	0	0	0	0	0	0.122226	0.0370757	0.00217217	0	0	0.00649336	0	0.490351	0	0	0.178927	0	0	0	0	0	0	0	0	0	0
Darunavir/P37	0	0	0	0	0.0185663	0	0	0.791158	0	0	0	0	0	0.682268	0	0	0	0	0	0	0	0	0	0	0	0.542058	0	0	0	0	0	0	0.3675	0	0	0	0	0	0	0	0	0.0117671	0	0	0	0
Tipranavir/P37	0	0	0	0	0	0	0	0	0	0	0	0	0	0	0	0	0	0	0	0.0163695	0	0	0	0.417677	0	0	0	0	0	0	0	0	0	0	0	0	0	0	0	0	0	0	0	0	0	0
TMC-126/P37	0	0	0.65447	0	0.0735491	0	0	0.772394	0	0	0	0	0	0.546428	0	0	0	0	0	0	0	0	0	0	0	0.153307	0	0	0	0	0.0493316	0	0	0	0	0.0572118	0	0	0	0	0	0.0205828	0	0	0	0
XV638/P37	0.105433	0	0.710385	0	0.00288161	0	0	0	0	0	0	0	0	0	0	0.167619	0	0	0	0.153056	0	0	0	0.293349	0	0.507914	0	0.197643	0	0	0.626317	0	0	0	0	0	0	0	0	0	0	0.0662043	0	0	0	0
Saquinavir/P38	0	0	0	0.0233161	0.546987	0	0	0.434722	0	0	0	0	0	0.0174432	0	0.248465	0	0	0.210159	0.464127	0	0	0	0.08924	0	0.00414184	0.0386546	0	0	0	0	0	0	0	0	0	0	0	0	0	0	0	0	0	0	0
Ritonavir/P38	0.303008	0	0.167083	0.0127063	0.032894	0	0	0	0	0	0	0	0	0	0	0	0	0	0.210159	0	0	0	0.121671	0	0	0.0261833	0.0137986	0	0	0	0.119439	0	0	0	0	0	0	0.0389161	0	0	0	0	0	0	0	0
Indinavir/P38	0	0	0.104005	0.0480558	0.0102261	0	0	0	0	0	0	0	0	0	0	0	0	0	0.210159	0	0	0	0	0	0	0.559963	0.0256371	0	0	0	0	0	0	0	0	0	0	0	0	0	0	0.685071	0	0	0	0
Nelfinavir/P38	0	0	0.469092	0.0338712	0.0717523	0	0	0.00447352	0	0	0.0297676	0	0	0	0	0	0	0	0.210159	0	0	0	0	0	0	0.22769	0.072458	0.0202783	0	0	0	0	0	0	0	0	0	0	0	0	0	0	0	0	0	0
Darunavir/P38	0	0	0.49587	0	0	0	0	0	0	0	0.367359	0	0	0	0	0	0	0	0.210159	0	0	0	0.11061	0	0	0	0	0.370941	0	0	0	0	0	0	0	0	0	0	0	0	0	0	0	0	0	0
Tipranavir/P38	0	0	0.618486	0	0.0134207	0	0	0.100708	0	0	0	0	0	0	0	0.0548888	0	0	0.210159	0	0	0	0	0	0	0.022287	0	0	0	0	0	0	0	0	0	0	0	0	0	0	0	0.19407	0	0	0	0
TMC-126/P38	0	0	0	0	0	0	0	0.0214718	0	0	0	0	0	0	0	0	0	0	0.210159	0.577407	0	0	0.171446	0	0	0.713939	0	0.00019421	0	0	0.0209916	0	0	0	0	0	0	0	0	0	0	0.100606	0	0	0	0
XV638/P38	0	0	0.496893	0	0.120114	0	0	0	0	0	0	0	0	0	0	0.0478191	0.0698535	0	0.210159	0.564191	0	0	0.11061	0.0358052	0	0.446215	0	0	0	0	0.0225769	0	0	0	0	0	0	0.200511	0	0	0	0.15214	0	0	0	0
Saquinavir/P39	0	0	0.669886	0.172989	0.00616301	0	0	0	0	0	0	0	0	0	0	0	0	0	0	0.00644788	0	0	0	0	0	0.0836331	0.0480982	0	0	0	0	0	0	0	0	0	0	0	0	0.184897	0	0.168192	0	0.11061	0.121671	0
Ritonavir/P39	0	0	0.0159525	0.115637	0.0267507	0	0	0	0.0118513	0.257137	0	0	0	0	0	1.89e-05	0	0	0	0	0	0	0	2.05e-05	0.126687	0	0.0747319	0	0	0	0	0	0	0	0	0	0	0	0	0.162035	0	0	0	0.36735	0.226751	0
Indinavir/P39	0	0	0.0458285	0.0774199	0.00224721	0	0	0	0.0205892	0.265347	0.76681	0	0	0	0	0.384087	0	0	0	0	0	0	0	0	0	0.420951	0.115373	0	0	0	0	0	0	0	0	0	0	0	0	0	0	0	0	0.121671	0.188037	0
Nelfinavir/P39	0	0	0	0.0337491	0	0	0.420754	0.184125	0.0159893	0.298187	0	0	0	0.020039	0	0.0345183	0	0	0	0.156269	0	0	0	0.0870354	0	0.0378356	0.0844523	0	0	0	0	0	0	0	0	0	0	0	0	0	0	0	0	0.162721	0.204629	0
Darunavir/P39	0	0	0.139864	0	0	0	0	0	0	0.107416	0	0	0	0	0	0	0	0	0	0	0	0	0	0	0	0.446453	0	0.0112575	0	0	0.723497	0	0	0	0	0.647078	0	0	0	0.184897	0	0	0	0	0	0
Tipranavir/P39	0	0	0	0	0.01829	0	0.00976171	0.0198318	0	0.244822	0	0	0	0	0	0	0	0	0	0.17583	0	0	0	0	0	0	0	0	0	0	0	0	0	0	0	0	0	0	0	0	0	0	0	0	0.149324	0
TMC-126/P39	0	0	0.637507	0	0	0	0	0.94905	0	0.162721	0	0	0	0.625857	0	0	0	0	0	0	0	0	0.169849	0	0	0	0	0	0	0	0	0	0	0	0	0	0	0	0	0.266601	0	0	0	0	0	0
XV638/P39	0	0	0.42033	0	0.00246804	0	0	0	0	0.107416	0	0	0	0	0	0	0	0	0	0.305818	0	0	0	0	0.139002	0.134492	0	0	0	0	0	0	0	0	0	0	0	0.322049	0.421729	0.251263	0	0.0551194	0	0.162721	0.282056	0
Saquinavir/P40	0.388244	0	0.540073	0.0489438	0.00309535	0	0	0	0.0147913	0	0	0	0	0	0	0	0	0	0	0	0.203491	0	0	0	0	0	0.0507744	0.170183	0	0	0	0	0	0	0	0	0	0.321966	0	0	0	0	0	0	0	0
Ritonavir/P40	0.917029	0	0	0.0830689	0	0	0	0	0	0	0	0	0	0	0	0	0	0	0	0	0.203491	0	0	0	0	0	0.0452904	0	0	0	0	0	0	0	0	0	0	0.546374	0	0	0	0	0	0	0	0
Indinavir/P40	0	0	0.558755	0.0476328	0.00694219	0	0	0	0	0	0	0	0	0	0	0	0	0	0	0.00867299	0.203491	0	0	0	0	0.00422031	0.0878036	0	0	0	0	0	0	0	0	0	0	0	0.00114714	0	0	0	0	0	0	0
Nelfinavir/P40	0	0	0	0.0427274	0.000413164	0	0	0	0	0	0	0	0	0	0	0	0	0	0	0.00357996	0.203491	0	0	0	0	0.623414	0.0313291	0.20305	0	0	0	0	0	0	0	0	0	0	0	0	0	0	0	0	0	0
Darunavir/P40	0	0	0	0	0	0	0	0	0	0	0	0	0	0	0	0	0	0	0	0	0.203491	0	0	0	0	0	0	0.305132	0	0.0388142	0.0743638	0	0	0	0	0.866292	0	0	0	0	0	0.015314	0	0	0	0
Tipranavir/P40	0.270394	0	0.82746	0	0	0	0	0	0	0	0	0	0	0	0	0	0	0	0	0.11303	0.191386	0	0	0	0	0	0	0.0484166	0	0	0.0230374	0	0	0	0	0	0	0	0	0	0	0	0	0	0	0
TMC-126/P40	0.766168	0	0.780512	0	0.00445497	0	0	0.862727	0	0	0	0	0	0.212297	0	0	0	0	0	0	0.203491	0	0	0	0	0	0	0	0	0	0	0	0	0	0	0	0	0	0	0	0	0.0576559	0	0	0	0
XV638/P40	0.0939705	0	0.604226	0	0.000160441	0	0	0	0	0	0	0	0	0	0	0	0	0	0	0.431961	0.203491	0	0	0.00204149	0	0.488431	0	0.0041882	0	0	0	0	0	0	0	0	0	4.59e-05	0	0	0	0.0411758	0	0	0	0
Saquinavir/P41	0	0.119217	0	0.0507657	0.0315569	0.205422	0	0.202521	0	0.211639	0.500344	0	0	0.512456	0.122716	0.0311787	0	0.309987	0	0	0	0	0	0.00141894	0.314778	0.589061	0.0810532	0.00979704	0	0	0	0	0	0	0	0	0.171138	0	0	0.219506	0	0	0	0	0	0
Ritonavir/P41	0	0.240202	0.439075	0	0	0.205422	0	0	0	0	0	0	0	0	0	0	0	0.11494	0	0	0	0	0	0	0	0	0.0113592	0	0	0	0	0.197384	0	0	0	0	0.310138	0.0539095	0.671713	0.408797	0	0	0	0	0	0
Indinavir/P41	0.0919774	0.143847	0.578569	0.170021	0	0.205422	0	0.010632	0.0107688	0.199324	0	0	0	0	0.122716	0	0	0.309987	0	0	0	0	0	0	0.339237	0.449206	0.0771511	0	0	0	0	0	0	0	0	0	0.115833	0	0	0.231821	0	0	0	0	0	0
Nelfinavir/P41	0	0	0	0.0577711	0.0429964	0.205422	0	0.0231608	0	0.162207	0.402829	0	0	0	0.122716	0	0	0.184726	0	0	0	0	0	0	0	0.041446	0.0757776	0	0	0	0	0	0	0	0	0	0.115833	0	0	0.178456	0	0	0	0	0	0
Darunavir/P41	0	0.176687	0.609304	0	0.0162853	0.164372	0	0.933565	0	0.150063	0	0	0	0.10423	0	0	0	0.184726	0	0	0	0	0	0	0	0.265527	0	0	0	0.173118	0	0	0	0	0	0	0.171138	0	0	0.231821	0	0	0	0	0	0
Tipranavir/P41	0	0.225947	0.811659	0	0	0.205422	0	0.00257291	0	0.219849	0	0	0	0	0.139307	0.0073909	0	0.252346	0	0.0232755	0	0	0	0.0382683	0	0	0	0	0	0	0	0	0	0	0	0	0	0	0	0.375614	0	0.371812	0	0	0	0
TMC-126/P41	0.123755	0.176687	0	0	0	0.205422	0	0	0	0	0	0	0	0	0	0	0	0	0	0.46348	0	0	0	0	0	0	0	0.370638	0	0	0.324896	0.127598	0	0	0	0	0.24961	0	0.955408	0.359023	0	0	0	0	0	0
XV638/P41	0.417412	0.184897	0.455675	0	0.0141411	0.164372	0	0.0085826	0	0.232164	0	0	0	0	0.150368	0.000336129	0	0.252346	0	0	0	0	0	0	0	0.445807	0	0	0	0	0	0.180964	0	0	0	0	0.24961	0.00142488	0	0.287126	0	0.0557018	0	0	0	0
Saquinavir/P42	0	0	0.445699	0.0912557	0	0	0	0.0982939	0	0	0.459294	0	0	0.216084	0	0.160558	0	0	0	0	0	0	0	0.819666	0	0.135282	0.0454995	0	0	0	0	0	0	0	0	0	0	0	0	0	0	0	0	0	0	0
Ritonavir/P42	0	0	0.286444	0.0114411	0.00154002	0	0	0	0	0	0	0	0	0	0	0	0	0	0	0	0	0	0	0.0432287	0	0.0762881	0.0110158	0	0	0	0	0	0	0	0	0	0	0	0	0	0	0	0	0	0	0
Indinavir/P42	0.00517862	0	0.767325	0.143816	0.0112621	0	0	0	0.0125424	0	0	0	0	0	0	0.00203553	0	0	0	0	0	0	0	0.0210692	0	0.021585	0.0703368	0	0	0	0	0	0	0	0	0	0	0	0	0	0	0	0	0	0	0
Nelfinavir/P42	0	0	0.35036	0.0620523	0	0	0	0	0.0132048	0	0	0	0	0	0	0	0	0	0	0.0300008	0	0	0	0	0	0.608553	0.0525374	0.00366505	0	0	0	0	0	0	0	0	0	0.85425	0.72945	0	0	0	0	0	0	0
Darunavir/P42	0	0	0.239822	0	0.0166902	0	0.0419857	0	0	0	0	0	0	0	0	0	0	0	0	0.00775348	0	0	0	0	0	0.478044	0	0.00134627	0	0	0.819541	0	0	0	0	0.640944	0	0	0	0	0	0	0	0	0	0
Tipranavir/P42	0	0	0	0	0	0	0	0	0	0	0	0	0	0	0	0	0	0	0	0.0053393	0	0	0	0	0	0.499913	0	0	0	0	0.231071	0	0	0	0	0.205431	0	0	0	0	0	0	0	0	0	0
TMC-126/P42	0	0	0.536174	0	0	0	0	0.860242	0	0	0	0	0	0.329039	0	0	0	0	0	0	0	0	0	0	0	0.049908	0	0.00475694	0	0	0	0	0	0	0	0	0	0	0	0	0	0	0	0	0	0
XV638/P42	0.0711659	0	0.654941	0	0	0	0	0	0	0	0	0	0	0	0	0.000360619	0	0	0	0	0	0	0	0	0	0.684772	0	0	0	0	0	0	0	0	0	0	0	0	0	0	0	0.0103428	0	0	0	0
Saquinavir/P43	0.366057	0	0.713698	0.0722326	0	0	0	0	0.0114445	0	0	0	0	0	0	0	0	0	0	0	0	0	0	0	0	0.0232443	0.0658196	0.0350797	0	0	0	0	0	0	0	0	0	0	0	0	0	0.0124227	0	0	0	0
Ritonavir/P43	0	0	0	0.0136699	0.0147441	0	0	0	0.0761823	0	0	0	0	0	0	0	0	0	0	0	0	0	0	0.061729	0	0.00954024	0.0163957	0.0671777	0	0	0.3006	0	0	0	0	0	0	0	0	0	0	0	0	0	0	0
Indinavir/P43	0.565545	0	0.710353	0.144934	0.24517	0	0	0.00162654	0.0135917	0	0	0	0	0.245032	0	0	0	0	0	0	0	0	0	0	0	0.00238292	0.0660862	0.376995	0	0	0	0	0	0	0	0	0	0.235522	0	0	0	0	0	0	0	0
Nelfinavir/P43	0	0	0.616639	0.166605	0.450723	0	0	0	0.0119346	0	0	0	0	0	0	0	0	0	0	0	0	0	0	0	0	0.258131	0.0614104	0	0	0	0	0	0	0	0	0	0	0	0	0	0	0	0	0	0	0
Darunavir/P43	0.568673	0	0.755089	0	0	0	0	0	0	0	0	0	0	0	0	0	0	0	0	0	0	0	0	0	0	0.0700179	0	0.00445569	0	0	0.124631	0	0	0	0	0.578305	0	0	0	0	0	0	0	0	0	0
Tipranavir/P43	0.471103	0	0.00328918	0	0.0654581	0	0	0	0	0	0	0	0	0	0	0	0	0	0	0.638364	0	0	0	0	0	0.729154	0	0.0386124	0	0	0	0	0	0	0	0	0	0	0	0	0	0	0	0	0	0
TMC-126/P43	0	0	0.539271	0	0	0	0	0	0	0	0	0	0	0	0	0	0	0	0	0	0	0	0	0	0	0.418744	0	0.00155791	0	0	0	0	0	0	0	0	0	0	0	0	0	0	0	0	0	0
XV638/P43	0.181088	0	0.383329	0	0.0568454	0	0	0	0	0	0	0	0	0	0	0	0	0	0	0.216806	0	0	0	0.000146479	0	0.561862	0	0	0	0	0	0	0	0	0	0	0	0.0593817	0	0	0	0	0	0	0	0
Saquinavir/P44	0	0	0.354649	0.0328992	0	0	0	0	0	0	0	0	0	0	0	0	0	0	0	0.100553	0	0	0	0	0	0.0378114	0.0823953	0	0	0	0	0	0	0	0	0	0	0	0	0	0	0.0272698	0	0	0	0
Ritonavir/P44	0.0176659	0	0	0.113618	0	0	0	0	0	0	0	0	0	0	0	0	0	0	0	0	0	0	0	0	0	0.34591	0.0684974	0.695894	0	0.00320249	0.360356	0	0	0	0	0	0	0.18079	0	0	0	0	0	0	0	0
Indinavir/P44	0.461795	0	0.0168686	0.0636995	0	0	0	0	0	0	0	0	0	0	0	0	0	0	0	0	0	0	0	0	0	0.79444	0.176206	0.235058	0	0.370482	0	0	0	0	0	0	0	0.523477	0	0	0	0	0	0	0	0
Nelfinavir/P44	0	0	0.591231	0.0494277	0.0258225	0	0	0	0	0	0	0	0	0	0	0	0	0	0	0	0	0	0	0	0	0.598829	0.0392393	0	0	0	0	0	0	0	0	0	0	0.405047	0	0	0	0	0	0	0	0
Darunavir/P44	0.0516222	0	0.0344907	0	0	0	0.0172917	0	0	0	0.333868	0	0	0	0	0	0	0	0	0	0	0	0	0	0	0.863497	0	0	0	0	0.989412	0	0	0	0	0.172271	0	0	0	0	0	0	0	0	0	0
Tipranavir/P44	0	0	0.034903	0	0.00778028	0	0	0	0	0	0	0	0	0	0	0	0	0	0	0	0	0	0	0	0	0.670484	0	0	0	0	0	0	0	0	0	0	0	0	0	0	0	0	0	0	0	0
TMC-126/P44	0	0	0	0	0.0290857	0	0	0.584235	0	0	0	0	0	0.815221	0	0.933728	0	0	0	0.747291	0	0	0	0	0	0	0	0	0	0	0	0	0	0	0	0	0	0	0	0	0	0.253289	0	0	0	0
XV638/P44	0.450646	0	0.610921	0	0	0	0	0	0	0	0	0	0	0	0	0.326704	0	0	0	0	0	0	0	0.0893988	0	0.0791331	0	0.01689	0	0	0	0	0	0	0	0	0	0.523319	0.301677	0	0	0.286581	0	0	0	0
Saquinavir/P45	0	0	0	0.0236203	0.0652891	0	0.013229	0.31149	0	0	0	0	0	0	0	0.00494268	0	0	0	0.014826	0	0	0	0	0	0.025387	0.0192367	0	0	0	0	0	0	0	0	0	0	0	0	0	0	0	0	0.11061	0.196702	0
Ritonavir/P45	0.00866462	0	0	0.0295959	0	0	0	0	0	0	0	0	0	0	0	0	0	0	0	0	0	0	0	0	0	0	0.0218446	0	0	0	0	0	0	0	0	0	0	0.552011	0	0	0	0	0	0	0	0
Indinavir/P45	0	0	0.354497	0.0536676	0	0	0	0	0	0	0	0	0	0	0	0	0	0	0	0	0	0	0	0	0	0	0.055647	0.250394	0	0	0	0	0	0	0	0	0	0	0	0	0	0	0	0	0	0
Nelfinavir/P45	0	0	0.578835	0.0540339	0.00258574	0	0	0	0	0	0	0	0	0	0	0	0	0	0	0	0	0	0	0	0	0	0.0601005	0.018033	0	0	0	0	0	0	0	0	0	0	0	0	0	0	0	0.127202	0.106647	0
Darunavir/P45	0	0	0	0	0.107459	0	0	0.819022	0	0	0	0	0	0.87821	0	0	0	0	0	0	0	0	0	0	0	0.00286382	0	0	0	0	0	0	0	0	0	0	0	0	0	0	0	0.0083002	0	0.182507	0.141397	0
Tipranavir/P45	0	0	0	0	0	0	0.0891241	0	0	0	0	0	0	0	0	0	0	0	0	0.0182151	0	0	0	0.439707	0	0	0	0	0	0	0	0	0	0	0	0	0	0	0	0	0	0	0	0	0.106647	0
TMC-126/P45	0	0	0.510917	0	0.00325781	0	0	0	0	0	0	0	0	0	0	0	0	0	0	0	0	0	0	0	0	0.0582411	0	0	0	0	0.148973	0	0	0	0	0.0803872	0.204629	0	0	0	0	0.0106141	0	0	0	0
XV638/P45	0.0171056	0	0	0	0.35173	0	0	0	0	0	0.0274709	0	0	0	0	0	0	0	0	0	0	0	0	0	0	0.388273	0	0	0	0	0	0	0	0	0	0	0	0.241166	0	0	0	0.156517	0	0.11061	0	0
Saquinavir/P46	0.520011	0	0	0	0	0	0	0	0	0	0	0	0	0	0	0	0	0	0	0.0721603	0	0	0	0	0	0.429683	0	0	0	0.533885	0	0	0	0	0	0	0	0.644968	0.0150221	0	0	0.216051	0	0	0	0
Ritonavir/P46	0.613929	0	0.302434	0.0103338	0	0	0	0.00458827	0	0	0	0	0	0	0	0	0	0	0	0	0	0	0	0	0	0	0.0107091	0.422544	0	0	0	0	0	0	0	0	0	0.0264938	0.302366	0	0	0	0	0	0	0
Indinavir/P46	0.045852	0	0	0.0576023	0	0	0	0	0	0	0	0	0	0	0	0	0	0	0	0	0	0	0	0	0	0.970121	0.176709	0	0	0	0	0	0	0	0	0	0	0.002121	0.0917516	0	0	0	0	0	0	0
Nelfinavir/P46	0.638813	0	0.36768	0.0543374	0	0	0	0	0	0	0	0	0	0	0	0	0	0	0	0	0	0	0	0	0	0.743511	0.142163	0	0	0	0	0	0	0	0	0	0	0	0	0	0	0	0	0	0	0
Darunavir/P46	0	0	0.189895	0	0	0	0	0	0	0	0	0	0	0	0	0	0	0	0	0.0149275	0	0	0	0	0	0.559733	0	0.237293	0	0	0.876709	0	0	0	0	0.766147	0	0	0	0	0	0	0	0	0	0
Tipranavir/P46	0.0560913	0	0.830783	0	0	0	0	0	0	0	0	0	0	0	0.211111	0	0	0	0	0.0410975	0	0	0	0	0	0.0482237	0	0.0398444	0	0	0.738096	0	0	0	0	0	0	0	0	0	0	0	0	0	0	0
TMC-126/P46	0	0	0.510917	0	0.00325781	0	0	0	0	0	0	0	0	0	0	0	0	0	0	0	0	0	0	0	0	0.0582411	0	0	0	0	0.148973	0	0	0	0	0.0803872	0.204629	0	0	0	0	0.0106141	0	0	0	0
XV638/P46	0	0	0.581767	0	0.0223303	0	0	0.0167522	0	0	0	0	0	0	0.211111	0.246768	0.392682	0	0	0.120383	0	0	0	0	0	0.136283	0	0.0520244	0	0	0	0	0	0	0	0	0	0.0027053	0.0299816	0	0	0.0776089	0	0	0	0
Saquinavir/P47	0	0	0.578735	0.0349474	0.0100982	0	0	0	0	0	0	0	0	0	0	0	0	0	0	0	0	0	0	0	0	0.265119	0.0227063	0	0	0	0	0	0	0	0	0	0	0	0	0	0	0.0768521	0	0	0	0
Ritonavir/P47	0.113248	0	0	0.1744	0	0	0	0	0	0	0	0	0	0	0	0	0	0	0	0	0	0	0	0	0	0	0.0364809	0.211544	0	0	0	0	0	0	0	0	0	0.32062	0	0	0	0.0326169	0	0	0	0
Indinavir/P47	0	0	0	0.0289394	0.359182	0	0	0	0.0382809	0	0	0	0	0	0	0.0329593	0	0	0	0	0	0	0	0	0	0	0.0314172	0.0248897	0	0	0	0	0	0	0	0	0.204629	0.083528	0	0	0	0	0	0	0	0
Nelfinavir/P47	0	0	0	0.0633272	0	0	0	0	0.0116938	0	0	0	0	0	0	0	0	0	0	0	0	0	0	0	0	0	0.0413529	0	0	0	0	0	0	0	0.254807	0	0.204629	0	0	0	0	0.0335432	0	0	0	0
Darunavir/P47	0	0	0.584914	0	0	0	0	0	0	0	0.452653	0	0	0	0	0	0	0	0	0	0	0	0	0	0	0	0	0	0	0	0.965525	0	0	0	0	0.455058	0	0	0	0	0	0	0	0	0	0
Tipranavir/P47	0	0	0.396152	0	0.130884	0	0	0	0	0	0	0	0	0	0	0	0	0	0	0.0338101	0	0	0	0.032735	0	0	0	0	0	0	0	0	0	0	0	0	0	0	0	0	0	0.296824	0	0	0	0
TMC-126/P47	0	0	0.128279	0	0	0	0	0	0	0	0	0	0	0	0	0	0	0	0	0.0101412	0	0	0	0	0	0.573714	0	0.0250095	0	0	0.964236	0	0	0	0	0.339864	0	0	0	0	0	0.0345069	0	0	0	0
XV638/P47	0	0	0.6693	0	0.00225848	0	0	0.0353567	0	0	0	0	0	0.021652	0	0.102792	0.355596	0	0	0.0893099	0	0	0	0	0	0.663051	0	0.00283535	0	0	0	0	0	0	0	0	0	0.292566	0	0	0	0.0250524	0	0	0	0
